# Supplementary material for: Deep mutational scans for ACE2 binding, RBD expression, and antibody escape in the SARS-CoV-2 Omicron BA.1 and BA.2 receptor-binding domains
Source: PLoS Pathog. 2022 Nov 18;18(11):e1010951. doi: 10.1371/journal.ppat.1010951 (PMC9674177; doi:10.1371/journal.ppat.1010951)
Supplement: S1 Data — These data are also available at: https://github.com/jbloomlab/SARS-CoV-2-RBD_DMS_Omicron/blob/main/results/final_variant_scores/final_variant_scores.csv (CSV) [file ppat.1010951.s009.csv]

target	wildtype	position	mutant	mutation	bind	delta_bind	n_bc_bind	n_libs_bind	bind_rep1	bind_rep2
Omicron_BA1	N	331	A	N331A	8.97825	-0.244	27	2	8.94924	9.00725
Omicron_BA1	N	331	C	N331C	8.53906	-0.68319	37	2	8.5872	8.49092
Omicron_BA1	N	331	D	N331D	8.99958	-0.22267	36	2	9.03018	8.96897
Omicron_BA1	N	331	E	N331E	9.00711	-0.21514	29	2	9.04822	8.966
Omicron_BA1	N	331	F	N331F	8.8193	-0.40294	33	2	8.82513	8.81347
Omicron_BA1	N	331	G	N331G	9.1611	-0.06114	31	2	9.17036	9.15184
Omicron_BA1	N	331	H	N331H	9.09044	-0.1318	30	2	9.05271	9.12817
Omicron_BA1	N	331	I	N331I	8.76306	-0.45919	32	2	8.80094	8.72518
Omicron_BA1	N	331	K	N331K	9.09238	-0.12986	32	2	9.10123	9.08353
Omicron_BA1	N	331	L	N331L	8.80664	-0.4156	42	2	8.85779	8.7555
Omicron_BA1	N	331	M	N331M	8.88977	-0.33247	32	2	8.82313	8.95641
Omicron_BA1	N	331	N	N331N	9.22224	0	3921	2	9.23949	9.205
Omicron_BA1	N	331	P	N331P	9.16213	-0.06012	37	2	9.11798	9.20628
Omicron_BA1	N	331	Q	N331Q	9.06275	-0.1595	46	2	9.06217	9.06333
Omicron_BA1	N	331	R	N331R	8.97231	-0.24994	30	2	8.99085	8.95377
Omicron_BA1	N	331	S	N331S	9.04707	-0.17517	37	2	8.99706	9.09709
Omicron_BA1	N	331	T	N331T	9.04556	-0.17669	44	2	9.12242	8.96869
Omicron_BA1	N	331	V	N331V	8.84842	-0.37382	29	2	8.97421	8.72264
Omicron_BA1	N	331	W	N331W	8.66924	-0.553	37	2	8.71283	8.62566
Omicron_BA1	N	331	Y	N331Y	8.77186	-0.45038	25	2	8.82585	8.71787
Omicron_BA1	I	332	A	I332A	9.26021	0.03797	74	2	9.27219	9.24824
Omicron_BA1	I	332	C	I332C	8.45921	-0.76303	57	2	8.47687	8.44155
Omicron_BA1	I	332	D	I332D	9.13753	-0.08472	74	2	9.13509	9.13996
Omicron_BA1	I	332	E	I332E	9.19085	-0.0314	72	2	9.1915	9.1902
Omicron_BA1	I	332	F	I332F	9.22059	-0.00166	54	2	9.21125	9.22992
Omicron_BA1	I	332	G	I332G	9.21872	-0.00352	57	2	9.22796	9.20948
Omicron_BA1	I	332	H	I332H	9.17586	-0.04638	54	2	9.20026	9.15146
Omicron_BA1	I	332	I	I332I	9.22224	0	3921	2	9.23949	9.205
Omicron_BA1	I	332	K	I332K	9.1943	-0.02795	65	2	9.23995	9.14865
Omicron_BA1	I	332	L	I332L	9.22738	0.00513	63	2	9.28963	9.16513
Omicron_BA1	I	332	M	I332M	9.18897	-0.03327	60	2	9.23732	9.14063
Omicron_BA1	I	332	N	I332N	9.25383	0.03159	64	2	9.23906	9.2686
Omicron_BA1	I	332	P	I332P	9.1744	-0.04784	65	2	9.21329	9.13551
Omicron_BA1	I	332	Q	I332Q	9.2185	-0.00374	53	2	9.24259	9.19442
Omicron_BA1	I	332	R	I332R	9.2199	-0.00235	48	2	9.21605	9.22374
Omicron_BA1	I	332	S	I332S	9.17488	-0.04737	60	2	9.19312	9.15663
Omicron_BA1	I	332	T	I332T	9.21142	-0.01082	58	2	9.21233	9.21052
Omicron_BA1	I	332	V	I332V	9.21571	-0.00654	59	2	9.27249	9.15893
Omicron_BA1	I	332	W	I332W	9.1302	-0.09204	61	2	9.14152	9.11889
Omicron_BA1	I	332	Y	I332Y	9.21175	-0.0105	58	2	9.24892	9.17457
Omicron_BA1	T	333	A	T333A	8.95111	-0.27113	38	2	8.9095	8.99272
Omicron_BA1	T	333	C	T333C	8.44846	-0.77378	64	2	8.50506	8.39187
Omicron_BA1	T	333	D	T333D	8.97721	-0.24504	57	2	8.99172	8.9627
Omicron_BA1	T	333	E	T333E	9.04437	-0.17788	41	2	9.05467	9.03407
Omicron_BA1	T	333	F	T333F	8.73883	-0.48341	47	2	8.76628	8.71139
Omicron_BA1	T	333	G	T333G	8.98472	-0.23753	53	2	9.02515	8.94428
Omicron_BA1	T	333	H	T333H	8.98536	-0.23688	46	2	9.00174	8.96898
Omicron_BA1	T	333	I	T333I	8.75482	-0.46742	42	2	8.7578	8.75185
Omicron_BA1	T	333	K	T333K	9.13804	-0.0842	39	2	9.19713	9.07896
Omicron_BA1	T	333	L	T333L	8.86998	-0.35227	57	2	8.88995	8.85001
Omicron_BA1	T	333	M	T333M	8.98107	-0.24117	47	2	8.9705	8.99164
Omicron_BA1	T	333	N	T333N	8.97223	-0.25001	38	2	8.97378	8.97069
Omicron_BA1	T	333	P	T333P	9.01494	-0.2073	42	2	9.00723	9.02266
Omicron_BA1	T	333	Q	T333Q	9.06653	-0.15572	30	2	9.06575	9.0673
Omicron_BA1	T	333	R	T333R	9.03786	-0.18438	47	2	9.00312	9.07261
Omicron_BA1	T	333	S	T333S	9.17682	-0.04543	37	2	9.1927	9.16093
Omicron_BA1	T	333	T	T333T	9.22224	0	3921	2	9.23949	9.205
Omicron_BA1	T	333	V	T333V	8.90867	-0.31358	50	2	8.91871	8.89862
Omicron_BA1	T	333	W	T333W	8.77498	-0.44726	51	2	8.78722	8.76275
Omicron_BA1	T	333	Y	T333Y	8.90653	-0.31571	45	2	8.88308	8.92999
Omicron_BA1	N	334	A	N334A	9.16145	-0.0608	48	2	9.21436	9.10853
Omicron_BA1	N	334	C	N334C	8.70757	-0.51467	52	2	8.68563	8.72951
Omicron_BA1	N	334	D	N334D	9.18031	-0.04194	57	2	9.16778	9.19283
Omicron_BA1	N	334	E	N334E	9.16403	-0.05822	46	2	9.14925	9.17881
Omicron_BA1	N	334	F	N334F	8.67178	-0.55047	59	2	8.64304	8.70052
Omicron_BA1	N	334	G	N334G	9.16571	-0.05654	50	2	9.21496	9.11646
Omicron_BA1	N	334	H	N334H	9.1692	-0.05304	41	2	9.18635	9.15205
Omicron_BA1	N	334	I	N334I	8.70245	-0.51979	56	2	8.74014	8.66476
Omicron_BA1	N	334	K	N334K	9.26945	0.0472	59	2	9.23387	9.30502
Omicron_BA1	N	334	L	N334L	8.7373	-0.48495	66	2	8.75942	8.71518
Omicron_BA1	N	334	M	N334M	8.91359	-0.30866	50	2	8.94601	8.88117
Omicron_BA1	N	334	N	N334N	9.22224	0	3921	2	9.23949	9.205
Omicron_BA1	N	334	P	N334P	8.9444	-0.27785	49	2	8.97379	8.91501
Omicron_BA1	N	334	Q	N334Q	9.24987	0.02763	56	2	9.29404	9.20571
Omicron_BA1	N	334	R	N334R	9.23789	0.01565	37	2	9.25699	9.2188
Omicron_BA1	N	334	S	N334S	9.15236	-0.06989	50	2	9.16111	9.14361
Omicron_BA1	N	334	T	N334T	9.24327	0.02103	55	2	9.26243	9.22412
Omicron_BA1	N	334	V	N334V	8.98639	-0.23586	59	2	8.97483	8.99795
Omicron_BA1	N	334	W	N334W	8.72071	-0.50153	64	2	8.7116	8.72982
Omicron_BA1	N	334	Y	N334Y	8.82903	-0.39322	38	2	8.81568	8.84238
Omicron_BA1	L	335	A	L335A	9.19399	-0.02826	40	2	9.15924	9.22874
Omicron_BA1	L	335	C	L335C	8.67236	-0.54989	50	2	8.71099	8.63372
Omicron_BA1	L	335	D	L335D	8.9068	-0.31545	51	2	8.96203	8.85156
Omicron_BA1	L	335	E	L335E	9.09436	-0.12789	64	2	9.13597	9.05275
Omicron_BA1	L	335	F	L335F	9.14665	-0.0756	54	2	9.14035	9.15295
Omicron_BA1	L	335	G	L335G	8.77024	-0.45201	49	2	8.71706	8.82342
Omicron_BA1	L	335	H	L335H	9.08176	-0.14048	48	2	9.08117	9.08235
Omicron_BA1	L	335	I	L335I	9.16669	-0.05555	41	2	9.12692	9.20646
Omicron_BA1	L	335	K	L335K	9.24564	0.02339	31	2	9.26023	9.23105
Omicron_BA1	L	335	L	L335L	9.22224	0	3921	2	9.23949	9.205
Omicron_BA1	L	335	M	L335M	9.12021	-0.10203	44	2	9.15272	9.0877
Omicron_BA1	L	335	N	L335N	9.1377	-0.08455	46	2	9.11596	9.15944
Omicron_BA1	L	335	P	L335P	9.30592	0.08368	49	2	9.35269	9.25916
Omicron_BA1	L	335	Q	L335Q	9.08885	-0.13339	47	2	9.05684	9.12087
Omicron_BA1	L	335	R	L335R	9.18675	-0.03549	48	2	9.18191	9.19159
Omicron_BA1	L	335	S	L335S	9.10696	-0.11529	43	2	9.0878	9.12611
Omicron_BA1	L	335	T	L335T	9.14977	-0.07247	47	2	9.20726	9.09229
Omicron_BA1	L	335	V	L335V	9.12359	-0.09865	60	2	9.13968	9.10751
Omicron_BA1	L	335	W	L335W	9.0762	-0.14605	47	2	9.07356	9.07883
Omicron_BA1	L	335	Y	L335Y	9.19989	-0.02235	46	2	9.17907	9.22071
Omicron_BA1	C	336	A	C336A	8.0845	-1.13774	56	2	8.11675	8.05226
Omicron_BA1	C	336	C	C336C	9.22224	0	3921	2	9.23949	9.205
Omicron_BA1	C	336	D	C336D	8.04089	-1.18136	37	2	8.05319	8.02859
Omicron_BA1	C	336	E	C336E	7.973	-1.24925	39	2	8.00613	7.93986
Omicron_BA1	C	336	F	C336F	8.53567	-0.68658	42	2	8.58695	8.48439
Omicron_BA1	C	336	G	C336G	8.11124	-1.111	34	2	8.18226	8.04023
Omicron_BA1	C	336	H	C336H	8.28929	-0.93295	33	2	8.35224	8.22635
Omicron_BA1	C	336	I	C336I	7.95893	-1.26332	39	2	7.90287	8.01499
Omicron_BA1	C	336	K	C336K	7.9802	-1.24205	36	2	8.00027	7.96013
Omicron_BA1	C	336	L	C336L	7.94132	-1.28093	49	2	7.92367	7.95896
Omicron_BA1	C	336	M	C336M	8.05921	-1.16303	40	2	8.09329	8.02514
Omicron_BA1	C	336	N	C336N	8.41449	-0.80776	30	2	8.4456	8.38338
Omicron_BA1	C	336	P	C336P	7.90115	-1.3211	36	2	7.94063	7.86166
Omicron_BA1	C	336	Q	C336Q	8.06909	-1.15315	34	2	8.07369	8.06449
Omicron_BA1	C	336	R	C336R	7.99002	-1.23222	45	2	8.00937	7.97067
Omicron_BA1	C	336	S	C336S	8.20826	-1.01398	37	2	8.22267	8.19386
Omicron_BA1	C	336	T	C336T	8.25406	-0.96819	50	2	8.2365	8.27161
Omicron_BA1	C	336	V	C336V	8.09601	-1.12624	39	2	8.15662	8.03539
Omicron_BA1	C	336	W	C336W	7.95194	-1.2703	43	2	7.9419	7.96198
Omicron_BA1	C	336	Y	C336Y	8.12537	-1.09687	37	2	8.16247	8.08828
Omicron_BA1	P	337	A	P337A	9.074	-0.14825	47	2	9.10782	9.04018
Omicron_BA1	P	337	C	P337C	8.86031	-0.36194	47	2	8.94592	8.77469
Omicron_BA1	P	337	D	P337D	9.33822	0.11598	42	2	9.42068	9.25577
Omicron_BA1	P	337	E	P337E	9.09407	-0.12817	29	2	9.06821	9.11993
Omicron_BA1	P	337	F	P337F	8.6521	-0.57014	50	2	8.6409	8.66331
Omicron_BA1	P	337	G	P337G	8.86969	-0.35255	39	2	8.94178	8.79761
Omicron_BA1	P	337	H	P337H	9.01947	-0.20277	40	2	9.02144	9.0175
Omicron_BA1	P	337	I	P337I	8.69888	-0.52337	43	2	8.70376	8.694
Omicron_BA1	P	337	K	P337K	9.22114	-0.00111	28	2	9.29497	9.14731
Omicron_BA1	P	337	L	P337L	8.72656	-0.49568	48	2	8.77325	8.67987
Omicron_BA1	P	337	M	P337M	8.78664	-0.43561	42	2	8.84975	8.72352
Omicron_BA1	P	337	N	P337N	9.34008	0.11784	33	2	9.40291	9.27725
Omicron_BA1	P	337	P	P337P	9.22224	0	3921	2	9.23949	9.205
Omicron_BA1	P	337	Q	P337Q	9.16408	-0.05817	40	2	9.22614	9.10201
Omicron_BA1	P	337	R	P337R	9.13665	-0.0856	39	2	9.17416	9.09914
Omicron_BA1	P	337	S	P337S	9.25564	0.0334	44	2	9.29757	9.21371
Omicron_BA1	P	337	T	P337T	9.08867	-0.13357	41	2	9.06696	9.11038
Omicron_BA1	P	337	V	P337V	8.88072	-0.34153	40	2	8.87772	8.88372
Omicron_BA1	P	337	W	P337W	8.62184	-0.60041	47	2	8.68914	8.55453
Omicron_BA1	P	337	Y	P337Y	8.66267	-0.55957	40	2	8.65629	8.66906
Omicron_BA1	F	338	A	F338A	7.84114	-1.3811	36	2	8.0086	7.67368
Omicron_BA1	F	338	C	F338C	7.51279	-1.70946	54	2	7.60954	7.41604
Omicron_BA1	F	338	D	F338D	7.53081	-1.69143	56	2	7.60879	7.45283
Omicron_BA1	F	338	E	F338E	7.47331	-1.74894	62	2	7.45629	7.49033
Omicron_BA1	F	338	F	F338F	9.22224	0	3921	2	9.23949	9.205
Omicron_BA1	F	338	G	F338G	7.85052	-1.37172	57	2	7.87157	7.82947
Omicron_BA1	F	338	H	F338H	7.75164	-1.47061	64	2	7.829	7.67427
Omicron_BA1	F	338	I	F338I	8.64515	-0.5771	58	2	8.63681	8.65349
Omicron_BA1	F	338	K	F338K	7.74991	-1.47233	43	2	7.80722	7.6926
Omicron_BA1	F	338	L	F338L	9.11567	-0.10658	46	2	9.06844	9.1629
Omicron_BA1	F	338	M	F338M	8.73262	-0.48962	45	2	8.73912	8.72612
Omicron_BA1	F	338	N	F338N	7.84724	-1.375	56	2	7.74525	7.94923
Omicron_BA1	F	338	P	F338P	7.8789	-1.34334	48	2	7.94151	7.8163
Omicron_BA1	F	338	Q	F338Q	7.60301	-1.61924	61	2	7.53107	7.67495
Omicron_BA1	F	338	R	F338R	7.45122	-1.77103	37	2	7.64911	7.25332
Omicron_BA1	F	338	S	F338S	7.66998	-1.55227	54	2	7.83615	7.5038
Omicron_BA1	F	338	T	F338T	7.97349	-1.24875	36	2	7.99957	7.94741
Omicron_BA1	F	338	V	F338V	8.32183	-0.90041	60	2	8.33734	8.30632
Omicron_BA1	F	338	W	F338W	8.99865	-0.22359	61	2	9.02852	8.96878
Omicron_BA1	F	338	Y	F338Y	8.70712	-0.51512	43	2	8.7757	8.63855
Omicron_BA1	D	339	A	D339A	9.24131	0.01907	52	2	9.27347	9.20915
Omicron_BA1	D	339	C	D339C	8.5439	-0.67835	53	2	8.56283	8.52497
Omicron_BA1	D	339	D	D339D	9.22224	0	3921	2	9.23949	9.205
Omicron_BA1	D	339	E	D339E	9.18795	-0.0343	38	2	9.20401	9.17188
Omicron_BA1	D	339	F	D339F	8.78466	-0.43759	39	2	8.80259	8.76672
Omicron_BA1	D	339	G	D339G	9.10683	-0.11541	36	2	9.08463	9.12904
Omicron_BA1	D	339	H	D339H	9.13777	-0.08448	45	2	9.127	9.14853
Omicron_BA1	D	339	I	D339I	8.95399	-0.26826	55	2	8.92742	8.98056
Omicron_BA1	D	339	K	D339K	9.0266	-0.19565	28	2	8.94927	9.10392
Omicron_BA1	D	339	L	D339L	9.0314	-0.19084	45	2	9.0633	8.99949
Omicron_BA1	D	339	M	D339M	9.11454	-0.10771	38	2	9.16081	9.06826
Omicron_BA1	D	339	N	D339N	9.17493	-0.04731	26	2	9.18445	9.16542
Omicron_BA1	D	339	P	D339P	8.74172	-0.48053	35	2	8.79238	8.69105
Omicron_BA1	D	339	Q	D339Q	9.06359	-0.15865	36	2	9.07411	9.05307
Omicron_BA1	D	339	R	D339R	8.97583	-0.24642	51	2	8.94661	9.00505
Omicron_BA1	D	339	S	D339S	9.12583	-0.09641	41	2	9.12074	9.13093
Omicron_BA1	D	339	T	D339T	9.02375	-0.19849	39	2	9.0261	9.0214
Omicron_BA1	D	339	V	D339V	8.96297	-0.25927	49	2	8.92069	9.00525
Omicron_BA1	D	339	W	D339W	8.99436	-0.22788	57	2	9.01816	8.97056
Omicron_BA1	D	339	Y	D339Y	8.92961	-0.29263	40	2	8.99179	8.86743
Omicron_BA1	E	340	A	E340A	9.00339	-0.21885	38	2	8.95957	9.04721
Omicron_BA1	E	340	C	E340C	8.67114	-0.55111	66	2	8.73393	8.60835
Omicron_BA1	E	340	D	E340D	9.03441	-0.18784	61	2	9.035	9.03382
Omicron_BA1	E	340	E	E340E	9.22224	0	3921	2	9.23949	9.205
Omicron_BA1	E	340	F	E340F	8.5631	-0.65915	77	2	8.65135	8.47484
Omicron_BA1	E	340	G	E340G	8.7151	-0.50715	61	2	8.72434	8.70586
Omicron_BA1	E	340	H	E340H	8.68301	-0.53923	45	2	8.68729	8.67874
Omicron_BA1	E	340	I	E340I	8.64552	-0.57672	51	2	8.67966	8.61138
Omicron_BA1	E	340	K	E340K	8.99013	-0.23211	62	2	9.02461	8.95565
Omicron_BA1	E	340	L	E340L	8.61721	-0.60503	62	2	8.60772	8.6267
Omicron_BA1	E	340	M	E340M	8.69217	-0.53007	64	2	8.70749	8.67686
Omicron_BA1	E	340	N	E340N	8.73191	-0.49034	51	2	8.79629	8.66752
Omicron_BA1	E	340	P	E340P	8.38239	-0.83985	61	2	8.41688	8.3479
Omicron_BA1	E	340	Q	E340Q	9.03082	-0.19143	52	2	9.05053	9.01111
Omicron_BA1	E	340	R	E340R	8.76048	-0.46177	62	2	8.78679	8.73417
Omicron_BA1	E	340	S	E340S	8.99279	-0.22946	64	2	9.00568	8.9799
Omicron_BA1	E	340	T	E340T	8.83014	-0.39211	69	2	8.85241	8.80786
Omicron_BA1	E	340	V	E340V	8.70073	-0.52152	59	2	8.73884	8.66262
Omicron_BA1	E	340	W	E340W	8.61427	-0.60797	79	2	8.62379	8.60476
Omicron_BA1	E	340	Y	E340Y	8.58347	-0.63877	52	2	8.65113	8.51581
Omicron_BA1	V	341	A	V341A	8.10189	-1.12035	59	2	8.11177	8.09201
Omicron_BA1	V	341	C	V341C	8.01855	-1.20369	49	2	8.08948	7.94763
Omicron_BA1	V	341	D	V341D	7.77796	-1.44429	47	2	7.76634	7.78958
Omicron_BA1	V	341	E	V341E	7.99812	-1.22413	58	2	7.98572	8.01052
Omicron_BA1	V	341	F	V341F	8.67578	-0.54646	56	2	8.68376	8.66781
Omicron_BA1	V	341	G	V341G	7.80436	-1.41788	68	2	7.86384	7.74489
Omicron_BA1	V	341	H	V341H	7.9974	-1.22485	58	2	8.0645	7.9303
Omicron_BA1	V	341	I	V341I	9.27279	0.05054	46	2	9.29135	9.25423
Omicron_BA1	V	341	K	V341K	7.76246	-1.45979	64	2	7.85815	7.66677
Omicron_BA1	V	341	L	V341L	8.98096	-0.24129	65	2	8.97615	8.98577
Omicron_BA1	V	341	M	V341M	8.63263	-0.58961	54	2	8.68801	8.57726
Omicron_BA1	V	341	N	V341N	7.80516	-1.41709	45	2	7.90698	7.70333
Omicron_BA1	V	341	P	V341P	7.7094	-1.51285	58	2	7.78613	7.63266
Omicron_BA1	V	341	Q	V341Q	7.92649	-1.29576	54	2	7.86506	7.98791
Omicron_BA1	V	341	R	V341R	7.71692	-1.50532	63	2	7.78661	7.64724
Omicron_BA1	V	341	S	V341S	7.90986	-1.31239	59	2	7.94627	7.87344
Omicron_BA1	V	341	T	V341T	8.32592	-0.89632	59	2	8.34003	8.31181
Omicron_BA1	V	341	V	V341V	9.22224	0	3921	2	9.23949	9.205
Omicron_BA1	V	341	W	V341W	8.67495	-0.5473	69	2	8.67126	8.67863
Omicron_BA1	V	341	Y	V341Y	8.68624	-0.536	57	2	8.70622	8.66626
Omicron_BA1	F	342	A	F342A	8.4714	-0.75085	76	2	8.55887	8.38392
Omicron_BA1	F	342	C	F342C	8.11488	-1.10736	58	2	8.13593	8.09384
Omicron_BA1	F	342	D	F342D	7.45206	-1.77018	68	2	7.54022	7.36391
Omicron_BA1	F	342	E	F342E	7.50985	-1.7124	65	2	7.68806	7.33164
Omicron_BA1	F	342	F	F342F	9.22224	0	3921	2	9.23949	9.205
Omicron_BA1	F	342	G	F342G	7.86872	-1.35353	58	2	7.94141	7.79602
Omicron_BA1	F	342	H	F342H	7.66074	-1.5615	70	2	7.69124	7.63024
Omicron_BA1	F	342	I	F342I	8.80319	-0.41905	52	2	8.80123	8.80515
Omicron_BA1	F	342	K	F342K	7.78649	-1.43576	57	2	7.88687	7.68611
Omicron_BA1	F	342	L	F342L	8.78447	-0.43777	72	2	8.82241	8.74653
Omicron_BA1	F	342	M	F342M	8.70975	-0.5125	68	2	8.71824	8.70125
Omicron_BA1	F	342	N	F342N	7.68006	-1.54218	55	2	7.77835	7.58178
Omicron_BA1	F	342	P	F342P	7.46085	-1.76139	58	2	7.49409	7.42761
Omicron_BA1	F	342	Q	F342Q	8.03052	-1.19172	44	2	8.09101	7.97004
Omicron_BA1	F	342	R	F342R	7.85241	-1.36983	59	2	7.93276	7.77206
Omicron_BA1	F	342	S	F342S	7.88155	-1.3407	68	2	7.90975	7.85334
Omicron_BA1	F	342	T	F342T	8.22472	-0.99752	65	2	8.379	8.07045
Omicron_BA1	F	342	V	F342V	8.7329	-0.48934	75	2	8.75134	8.71447
Omicron_BA1	F	342	W	F342W	8.45751	-0.76474	88	2	8.51204	8.40297
Omicron_BA1	F	342	Y	F342Y	8.06833	-1.15391	71	2	8.0285	8.10817
Omicron_BA1	N	343	A	N343A	8.7042	-0.51805	45	2	8.71527	8.69312
Omicron_BA1	N	343	C	N343C	8.57267	-0.64957	41	2	8.59909	8.54626
Omicron_BA1	N	343	D	N343D	8.57355	-0.64869	43	2	8.66915	8.47796
Omicron_BA1	N	343	E	N343E	8.77257	-0.44967	47	2	8.75851	8.78663
Omicron_BA1	N	343	F	N343F	8.98537	-0.23688	41	2	9.05417	8.91656
Omicron_BA1	N	343	G	N343G	8.87335	-0.3489	62	2	8.81335	8.93335
Omicron_BA1	N	343	H	N343H	8.93239	-0.28986	47	2	8.97625	8.88853
Omicron_BA1	N	343	I	N343I	8.01163	-1.21061	52	2	8.06806	7.95521
Omicron_BA1	N	343	K	N343K	8.86268	-0.35956	43	2	8.89106	8.83431
Omicron_BA1	N	343	L	N343L	9.03185	-0.1904	54	2	9.08505	8.97864
Omicron_BA1	N	343	M	N343M	8.87697	-0.34527	45	2	8.84025	8.9137
Omicron_BA1	N	343	N	N343N	9.22224	0	3921	2	9.23949	9.205
Omicron_BA1	N	343	P	N343P	7.59621	-1.62603	47	2	7.6703	7.52213
Omicron_BA1	N	343	Q	N343Q	8.81637	-0.40587	35	2	8.85893	8.77381
Omicron_BA1	N	343	R	N343R	8.79806	-0.42418	49	2	8.81581	8.78031
Omicron_BA1	N	343	S	N343S	8.73637	-0.48587	34	2	8.73161	8.74114
Omicron_BA1	N	343	T	N343T	8.84574	-0.3765	40	2	8.85099	8.84049
Omicron_BA1	N	343	V	N343V	8.13886	-1.08339	51	2	8.18853	8.08919
Omicron_BA1	N	343	W	N343W	8.49435	-0.72789	64	2	8.50352	8.48518
Omicron_BA1	N	343	Y	N343Y	8.86855	-0.3537	35	2	8.8542	8.8829
Omicron_BA1	A	344	A	A344A	9.22224	0	3921	2	9.23949	9.205
Omicron_BA1	A	344	C	A344C	8.6585	-0.56375	52	2	8.69033	8.62667
Omicron_BA1	A	344	D	A344D	8.73122	-0.49102	39	2	8.80171	8.66074
Omicron_BA1	A	344	E	A344E	8.69153	-0.53072	38	2	8.67394	8.70912
Omicron_BA1	A	344	F	A344F	8.0405	-1.18174	53	2	8.16444	7.91656
Omicron_BA1	A	344	G	A344G	8.76094	-0.4613	64	2	8.76574	8.75615
Omicron_BA1	A	344	H	A344H	8.66907	-0.55317	54	2	8.69741	8.64073
Omicron_BA1	A	344	I	A344I	8.36116	-0.86108	40	2	8.3904	8.33192
Omicron_BA1	A	344	K	A344K	8.84844	-0.37381	34	2	8.83723	8.85965
Omicron_BA1	A	344	L	A344L	8.41575	-0.80649	42	2	8.41307	8.41843
Omicron_BA1	A	344	M	A344M	8.66071	-0.56154	42	2	8.64448	8.67694
Omicron_BA1	A	344	N	A344N	8.86334	-0.3589	40	2	8.84416	8.88252
Omicron_BA1	A	344	P	A344P	8.425	-0.79725	49	2	8.41833	8.43166
Omicron_BA1	A	344	Q	A344Q	9.22199	-0.00026	56	2	9.24964	9.19434
Omicron_BA1	A	344	R	A344R	8.7051	-0.51715	44	2	8.69443	8.71576
Omicron_BA1	A	344	S	A344S	8.85972	-0.36252	42	2	8.8952	8.82424
Omicron_BA1	A	344	T	A344T	8.63089	-0.59135	48	2	8.64649	8.61529
Omicron_BA1	A	344	V	A344V	8.67267	-0.54958	61	2	8.68109	8.66424
Omicron_BA1	A	344	W	A344W	8.02027	-1.20198	57	2	8.09595	7.94458
Omicron_BA1	A	344	Y	A344Y	8.10057	-1.12168	39	2	8.10638	8.09475
Omicron_BA1	T	345	A	T345A	9.08712	-0.13512	55	2	9.06661	9.10764
Omicron_BA1	T	345	C	T345C	8.38644	-0.83581	71	2	8.45285	8.32002
Omicron_BA1	T	345	D	T345D	9.0907	-0.13155	53	2	9.09572	9.08567
Omicron_BA1	T	345	E	T345E	9.15949	-0.06276	72	2	9.20069	9.11829
Omicron_BA1	T	345	F	T345F	8.55861	-0.66364	57	2	8.70167	8.41554
Omicron_BA1	T	345	G	T345G	8.71276	-0.50948	72	2	8.73683	8.68869
Omicron_BA1	T	345	H	T345H	8.94189	-0.28036	54	2	8.93461	8.94917
Omicron_BA1	T	345	I	T345I	8.72013	-0.50211	48	2	8.7286	8.71166
Omicron_BA1	T	345	K	T345K	9.12291	-0.09933	41	2	9.13584	9.10999
Omicron_BA1	T	345	L	T345L	8.77151	-0.45074	64	2	8.77794	8.76507
Omicron_BA1	T	345	M	T345M	8.72655	-0.49569	59	2	8.7193	8.73381
Omicron_BA1	T	345	N	T345N	8.91618	-0.30606	48	2	8.94071	8.89165
Omicron_BA1	T	345	P	T345P	9.1861	-0.03615	57	2	9.20698	9.16521
Omicron_BA1	T	345	Q	T345Q	9.09816	-0.12408	62	2	9.1557	9.04062
Omicron_BA1	T	345	R	T345R	9.06553	-0.15672	56	2	9.05147	9.07958
Omicron_BA1	T	345	S	T345S	9.19625	-0.026	58	2	9.24428	9.14821
Omicron_BA1	T	345	T	T345T	9.22224	0	3921	2	9.23949	9.205
Omicron_BA1	T	345	V	T345V	9.00829	-0.21396	57	2	8.97581	9.04077
Omicron_BA1	T	345	W	T345W	8.32724	-0.895	63	2	8.32232	8.33217
Omicron_BA1	T	345	Y	T345Y	8.71614	-0.50611	56	2	8.73399	8.69828
Omicron_BA1	R	346	A	R346A	9.26412	0.04187	34	2	9.30669	9.22154
Omicron_BA1	R	346	C	R346C	8.93281	-0.28943	50	2	8.94079	8.92483
Omicron_BA1	R	346	D	R346D	9.30293	0.08069	57	2	9.32661	9.27926
Omicron_BA1	R	346	E	R346E	9.35551	0.13327	47	2	9.37245	9.33858
Omicron_BA1	R	346	F	R346F	9.056	-0.16625	57	2	9.06377	9.04822
Omicron_BA1	R	346	G	R346G	8.93347	-0.28877	74	2	9.02148	8.84547
Omicron_BA1	R	346	H	R346H	9.33356	0.11131	42	2	9.34501	9.3221
Omicron_BA1	R	346	I	R346I	9.20322	-0.01903	55	2	9.23772	9.16872
Omicron_BA1	R	346	K	R346K	9.36475	0.1425	63	2	9.36975	9.35975
Omicron_BA1	R	346	L	R346L	9.01231	-0.20994	50	2	9.05198	8.97264
Omicron_BA1	R	346	M	R346M	9.11299	-0.10926	58	2	9.15036	9.07562
Omicron_BA1	R	346	N	R346N	9.30678	0.08453	32	2	9.33412	9.27943
Omicron_BA1	R	346	P	R346P	8.79015	-0.4321	49	2	8.77522	8.80507
Omicron_BA1	R	346	Q	R346Q	9.35661	0.13436	57	2	9.38445	9.32877
Omicron_BA1	R	346	R	R346R	9.22224	0	3921	2	9.23949	9.205
Omicron_BA1	R	346	S	R346S	9.34711	0.12487	50	2	9.36269	9.33154
Omicron_BA1	R	346	T	R346T	9.39238	0.17014	39	2	9.40361	9.38116
Omicron_BA1	R	346	V	R346V	9.37681	0.15457	45	2	9.35886	9.39476
Omicron_BA1	R	346	W	R346W	9.10554	-0.11671	61	2	9.21717	8.9939
Omicron_BA1	R	346	Y	R346Y	9.24381	0.02156	50	2	9.25916	9.22846
Omicron_BA1	F	347	A	F347A	7.75353	-1.46872	40	2	7.74053	7.76652
Omicron_BA1	F	347	C	F347C	7.21336	-2.00889	43	2	7.27935	7.14737
Omicron_BA1	F	347	D	F347D	6.6734	-2.54884	37	2	6.67932	6.66748
Omicron_BA1	F	347	E	F347E	7.25429	-1.96796	28	2	7.34307	7.1655
Omicron_BA1	F	347	F	F347F	9.22224	0	3921	2	9.23949	9.205
Omicron_BA1	F	347	G	F347G	7.65664	-1.5656	48	2	7.6156	7.69768
Omicron_BA1	F	347	H	F347H	7.40271	-1.81954	35	2	7.53791	7.26751
Omicron_BA1	F	347	I	F347I	8.0393	-1.18295	41	2	8.0485	8.0301
Omicron_BA1	F	347	K	F347K	7.28488	-1.93737	30	2	7.2289	7.34086
Omicron_BA1	F	347	L	F347L	8.29303	-0.92921	37	2	8.41985	8.16622
Omicron_BA1	F	347	M	F347M	8.66718	-0.55506	39	2	8.75583	8.57853
Omicron_BA1	F	347	N	F347N	7.14865	-2.07359	33	2	7.05028	7.24702
Omicron_BA1	F	347	P	F347P	7.87923	-1.34301	30	2	8.02798	7.73048
Omicron_BA1	F	347	Q	F347Q	7.54819	-1.67406	28	2	7.66797	7.42841
Omicron_BA1	F	347	R	F347R	7.42967	-1.79257	27	2	7.58898	7.27036
Omicron_BA1	F	347	S	F347S	7.61015	-1.61209	33	2	7.57237	7.64794
Omicron_BA1	F	347	T	F347T	7.43421	-1.78803	51	2	7.40504	7.46338
Omicron_BA1	F	347	V	F347V	8.20611	-1.01613	38	2	8.27929	8.13293
Omicron_BA1	F	347	W	F347W	9.54058	0.31834	28	2	9.52826	9.5529
Omicron_BA1	F	347	Y	F347Y	8.77459	-0.44765	34	2	8.81542	8.73377
Omicron_BA1	A	348	A	A348A	9.22224	0	3921	2	9.23949	9.205
Omicron_BA1	A	348	C	A348C	8.60602	-0.61622	89	2	8.60628	8.60577
Omicron_BA1	A	348	D	A348D	8.658	-0.56425	79	2	8.70661	8.60939
Omicron_BA1	A	348	E	A348E	8.80036	-0.42188	94	2	8.8121	8.78863
Omicron_BA1	A	348	F	A348F	8.57069	-0.65155	83	2	8.64263	8.49875
Omicron_BA1	A	348	G	A348G	8.77142	-0.45082	79	2	8.77511	8.76773
Omicron_BA1	A	348	H	A348H	8.96848	-0.25377	74	2	8.98289	8.95407
Omicron_BA1	A	348	I	A348I	7.68754	-1.5347	69	2	7.80994	7.56515
Omicron_BA1	A	348	K	A348K	8.67225	-0.55	66	2	8.66698	8.67751
Omicron_BA1	A	348	L	A348L	7.9225	-1.29975	63	2	7.95714	7.88785
Omicron_BA1	A	348	M	A348M	8.65442	-0.56782	85	2	8.6928	8.61604
Omicron_BA1	A	348	N	A348N	9.12405	-0.0982	74	2	9.13884	9.10926
Omicron_BA1	A	348	P	A348P	9.31011	0.08786	35	2	9.38518	9.23503
Omicron_BA1	A	348	Q	A348Q	8.77706	-0.44518	60	2	8.8055	8.74862
Omicron_BA1	A	348	R	A348R	8.59751	-0.62473	81	2	8.63685	8.55818
Omicron_BA1	A	348	S	A348S	9.10337	-0.11888	64	2	9.15277	9.05397
Omicron_BA1	A	348	T	A348T	8.69467	-0.52758	75	2	8.73087	8.65847
Omicron_BA1	A	348	V	A348V	8.6863	-0.53595	75	2	8.75582	8.61678
Omicron_BA1	A	348	W	A348W	8.38504	-0.83721	97	2	8.45949	8.31058
Omicron_BA1	A	348	Y	A348Y	8.65481	-0.56743	98	2	8.66865	8.64097
Omicron_BA1	S	349	A	S349A	8.25677	-0.96547	65	2	8.27305	8.24049
Omicron_BA1	S	349	C	S349C	8.15067	-1.07157	72	2	8.12939	8.17195
Omicron_BA1	S	349	D	S349D	7.6852	-1.53705	57	2	7.70708	7.66332
Omicron_BA1	S	349	E	S349E	6.81378	-2.40847	76	2	6.75996	6.86759
Omicron_BA1	S	349	F	S349F	6.77799	-2.44425	67	2	6.83752	6.71846
Omicron_BA1	S	349	G	S349G	7.8594	-1.36284	88	2	7.85651	7.86229
Omicron_BA1	S	349	H	S349H	7.68771	-1.53454	65	2	7.60188	7.77354
Omicron_BA1	S	349	I	S349I	6.71029	-2.51195	71	2	6.85101	6.56957
Omicron_BA1	S	349	K	S349K	7.22059	-2.00166	51	2	7.17961	7.26157
Omicron_BA1	S	349	L	S349L	6.83749	-2.38475	82	2	6.63283	7.04216
Omicron_BA1	S	349	M	S349M	7.39904	-1.8232	61	2	7.26241	7.53567
Omicron_BA1	S	349	N	S349N	8.35933	-0.86292	52	2	8.32895	8.3897
Omicron_BA1	S	349	P	S349P	8.58114	-0.64111	53	2	8.64458	8.5177
Omicron_BA1	S	349	Q	S349Q	7.67621	-1.54604	65	2	7.67396	7.67845
Omicron_BA1	S	349	R	S349R	7.24834	-1.97391	59	2	7.3965	7.10017
Omicron_BA1	S	349	S	S349S	9.22224	0	3921	2	9.23949	9.205
Omicron_BA1	S	349	T	S349T	7.6033	-1.61895	66	2	7.69808	7.50851
Omicron_BA1	S	349	V	S349V	6.84589	-2.37635	65	2	6.8097	6.88209
Omicron_BA1	S	349	W	S349W	7.05095	-2.1713	99	2	6.91338	7.18852
Omicron_BA1	S	349	Y	S349Y	6.78908	-2.43316	60	2	6.56585	7.01231
Omicron_BA1	V	350	A	V350A	8.49897	-0.72327	42	2	8.5034	8.49455
Omicron_BA1	V	350	C	V350C	7.42859	-1.79366	54	2	7.41916	7.43802
Omicron_BA1	V	350	D	V350D	5.6637	-3.55855	64	2	5.46087	5.86652
Omicron_BA1	V	350	E	V350E	5.70108	-3.52116	66	2	5.70924	5.69292
Omicron_BA1	V	350	F	V350F	6.87808	-2.34416	57	2	6.96861	6.78755
Omicron_BA1	V	350	G	V350G	6.91584	-2.3064	65	2	6.8716	6.96008
Omicron_BA1	V	350	H	V350H	5.73223	-3.49002	39	2	5.74947	5.71498
Omicron_BA1	V	350	I	V350I	8.19541	-1.02683	64	2	8.18542	8.2054
Omicron_BA1	V	350	K	V350K	6.16096	-3.06128	50	2	6.30719	6.01473
Omicron_BA1	V	350	L	V350L	6.97944	-2.24281	57	2	7.18606	6.77282
Omicron_BA1	V	350	M	V350M	5.97093	-3.25131	47	2	5.85244	6.08943
Omicron_BA1	V	350	N	V350N	6.80348	-2.41876	39	2	6.9143	6.69266
Omicron_BA1	V	350	P	V350P	8.49641	-0.72584	51	2	8.52538	8.46744
Omicron_BA1	V	350	Q	V350Q	5.91792	-3.30432	51	2	5.96828	5.86756
Omicron_BA1	V	350	R	V350R	6.55139	-2.67085	41	2	6.75123	6.35156
Omicron_BA1	V	350	S	V350S	7.68067	-1.54157	42	2	7.71021	7.65114
Omicron_BA1	V	350	T	V350T	7.65541	-1.56683	60	2	7.65653	7.6543
Omicron_BA1	V	350	V	V350V	9.22224	0	3921	2	9.23949	9.205
Omicron_BA1	V	350	W	V350W	6.71495	-2.5073	61	2	6.77454	6.65536
Omicron_BA1	V	350	Y	V350Y	6.74202	-2.48023	58	2	6.69255	6.79149
Omicron_BA1	Y	351	A	Y351A	7.65964	-1.56261	37	2	7.60198	7.7173
Omicron_BA1	Y	351	C	Y351C	7.44362	-1.77863	52	2	7.45887	7.42836
Omicron_BA1	Y	351	D	Y351D	6.40309	-2.81915	43	2	6.41498	6.39121
Omicron_BA1	Y	351	E	Y351E	6.91776	-2.30449	62	2	6.90791	6.92761
Omicron_BA1	Y	351	F	Y351F	9.02516	-0.19708	46	2	9.04652	9.0038
Omicron_BA1	Y	351	G	Y351G	6.36463	-2.85761	41	2	6.2491	6.48017
Omicron_BA1	Y	351	H	Y351H	8.51174	-0.7105	40	2	8.4983	8.52518
Omicron_BA1	Y	351	I	Y351I	7.70796	-1.51429	36	2	7.73584	7.68008
Omicron_BA1	Y	351	K	Y351K	6.40226	-2.81998	43	2	6.47365	6.33087
Omicron_BA1	Y	351	L	Y351L	7.51135	-1.7109	73	2	7.6914	7.33129
Omicron_BA1	Y	351	M	Y351M	7.99437	-1.22787	39	2	8.03347	7.95528
Omicron_BA1	Y	351	N	Y351N	8.01137	-1.21087	42	2	8.06552	7.95723
Omicron_BA1	Y	351	P	Y351P	7.71593	-1.50632	33	2	7.48214	7.94971
Omicron_BA1	Y	351	Q	Y351Q	7.74392	-1.47832	32	2	7.76191	7.72594
Omicron_BA1	Y	351	R	Y351R	6.82356	-2.39869	54	2	6.73558	6.91154
Omicron_BA1	Y	351	S	Y351S	7.75657	-1.46567	41	2	7.68896	7.82418
Omicron_BA1	Y	351	T	Y351T	7.86956	-1.35269	55	2	7.83932	7.89979
Omicron_BA1	Y	351	V	Y351V	8.54799	-0.67426	55	2	8.66717	8.4288
Omicron_BA1	Y	351	W	Y351W	8.67421	-0.54804	68	2	8.70841	8.64001
Omicron_BA1	Y	351	Y	Y351Y	9.22224	0	3921	2	9.23949	9.205
Omicron_BA1	A	352	A	A352A	9.22224	0	3921	2	9.23949	9.205
Omicron_BA1	A	352	C	A352C	8.69443	-0.52782	62	2	8.7179	8.67095
Omicron_BA1	A	352	D	A352D	9.05931	-0.16293	58	2	9.05135	9.06728
Omicron_BA1	A	352	E	A352E	9.09834	-0.12391	56	2	9.09828	9.09839
Omicron_BA1	A	352	F	A352F	8.76137	-0.46088	52	2	8.75424	8.76849
Omicron_BA1	A	352	G	A352G	8.67338	-0.54887	52	2	8.71461	8.63215
Omicron_BA1	A	352	H	A352H	8.90698	-0.31527	65	2	8.95116	8.86279
Omicron_BA1	A	352	I	A352I	8.33035	-0.8919	50	2	8.34829	8.31241
Omicron_BA1	A	352	K	A352K	8.98118	-0.24106	46	2	9.01173	8.95063
Omicron_BA1	A	352	L	A352L	8.50545	-0.71679	64	2	8.55035	8.46055
Omicron_BA1	A	352	M	A352M	8.96202	-0.26022	42	2	8.93877	8.98528
Omicron_BA1	A	352	N	A352N	9.15512	-0.06712	59	2	9.218	9.09224
Omicron_BA1	A	352	P	A352P	6.20559	-3.01666	48	2	6.28369	6.12749
Omicron_BA1	A	352	Q	A352Q	8.90261	-0.31964	51	2	8.91736	8.88786
Omicron_BA1	A	352	R	A352R	8.94001	-0.28223	37	2	9.0056	8.87442
Omicron_BA1	A	352	S	A352S	9.0808	-0.14144	69	2	9.0867	9.07491
Omicron_BA1	A	352	T	A352T	8.64284	-0.57941	42	2	8.62832	8.65735
Omicron_BA1	A	352	V	A352V	8.25074	-0.97151	63	2	8.28297	8.2185
Omicron_BA1	A	352	W	A352W	8.44111	-0.78113	63	2	8.49937	8.38286
Omicron_BA1	A	352	Y	A352Y	8.71015	-0.51209	50	2	8.74969	8.67061
Omicron_BA1	W	353	A	W353A	7.14364	-2.07861	57	2	7.16585	7.12143
Omicron_BA1	W	353	C	W353C	6.7248	-2.49745	50	2	6.84138	6.60821
Omicron_BA1	W	353	D	W353D	6.14931	-3.07293	51	2	6.28538	6.01325
Omicron_BA1	W	353	E	W353E	6.19947	-3.02278	66	2	6.32108	6.07786
Omicron_BA1	W	353	F	W353F	8.67742	-0.54482	54	2	8.64862	8.70622
Omicron_BA1	W	353	G	W353G	6.44869	-2.77355	49	2	6.39831	6.49907
Omicron_BA1	W	353	H	W353H	7.63295	-1.5893	33	2	7.52273	7.74316
Omicron_BA1	W	353	I	W353I	7.0389	-2.18335	37	2	6.97824	7.09956
Omicron_BA1	W	353	K	W353K	6.35534	-2.86691	31	2	5.99194	6.71873
Omicron_BA1	W	353	L	W353L	6.71016	-2.51208	53	2	6.72247	6.69785
Omicron_BA1	W	353	M	W353M	7.01494	-2.2073	66	2	7.06323	6.96666
Omicron_BA1	W	353	N	W353N	6.91013	-2.31212	21	2	6.89299	6.92726
Omicron_BA1	W	353	P	W353P	7.58947	-1.63278	52	2	7.67293	7.506
Omicron_BA1	W	353	Q	W353Q	6.70519	-2.51705	48	2	6.76285	6.64753
Omicron_BA1	W	353	R	W353R	6.7038	-2.51845	45	2	6.8926	6.51499
Omicron_BA1	W	353	S	W353S	7.28498	-1.93727	50	2	7.37297	7.19698
Omicron_BA1	W	353	T	W353T	7.00456	-2.21768	43	2	7.21649	6.79264
Omicron_BA1	W	353	V	W353V	6.901	-2.32124	36	2	7.01443	6.78758
Omicron_BA1	W	353	W	W353W	9.22224	0	3921	2	9.23949	9.205
Omicron_BA1	W	353	Y	W353Y	8.70968	-0.51257	32	2	8.78831	8.63104
Omicron_BA1	N	354	A	N354A	8.99806	-0.22419	31	2	9.05562	8.94049
Omicron_BA1	N	354	C	N354C	8.74857	-0.47367	48	2	8.72453	8.77261
Omicron_BA1	N	354	D	N354D	9.20207	-0.02017	47	2	9.25376	9.15039
Omicron_BA1	N	354	E	N354E	9.34561	0.12336	36	2	9.39057	9.30065
Omicron_BA1	N	354	F	N354F	8.04949	-1.17275	49	2	8.02784	8.07114
Omicron_BA1	N	354	G	N354G	8.75869	-0.46355	63	2	8.81586	8.70152
Omicron_BA1	N	354	H	N354H	9.15225	-0.06999	35	2	9.1787	9.1258
Omicron_BA1	N	354	I	N354I	8.4308	-0.79144	43	2	8.49571	8.3659
Omicron_BA1	N	354	K	N354K	9.28867	0.06642	29	2	9.29823	9.2791
Omicron_BA1	N	354	L	N354L	8.14281	-1.07944	44	2	8.18714	8.09848
Omicron_BA1	N	354	M	N354M	8.73485	-0.48739	56	2	8.7783	8.69141
Omicron_BA1	N	354	N	N354N	9.22224	0	3921	2	9.23949	9.205
Omicron_BA1	N	354	P	N354P	7.66062	-1.56162	47	2	7.72489	7.59636
Omicron_BA1	N	354	Q	N354Q	9.2531	0.03086	31	2	9.29323	9.21297
Omicron_BA1	N	354	R	N354R	9.21355	-0.00869	26	2	9.20317	9.22393
Omicron_BA1	N	354	S	N354S	9.30155	0.0793	59	2	9.33697	9.26613
Omicron_BA1	N	354	T	N354T	9.26572	0.04347	46	2	9.25162	9.27982
Omicron_BA1	N	354	V	N354V	8.74543	-0.47682	44	2	8.70456	8.7863
Omicron_BA1	N	354	W	N354W	7.91458	-1.30766	57	2	7.92868	7.90048
Omicron_BA1	N	354	Y	N354Y	8.6924	-0.52984	46	2	8.73212	8.65268
Omicron_BA1	R	355	A	R355A	6.69969	-2.52256	46	2	6.9079	6.49147
Omicron_BA1	R	355	C	R355C	6.14269	-3.07955	59	2	6.2315	6.05389
Omicron_BA1	R	355	D	R355D	5.88129	-3.34095	46	2	5.82907	5.93352
Omicron_BA1	R	355	E	R355E	6.60881	-2.61343	57	2	6.63312	6.5845
Omicron_BA1	R	355	F	R355F	6.86954	-2.3527	46	2	6.93723	6.80186
Omicron_BA1	R	355	G	R355G	6.93842	-2.28382	53	2	7.07807	6.79877
Omicron_BA1	R	355	H	R355H	8.51266	-0.70959	47	2	8.52452	8.50079
Omicron_BA1	R	355	I	R355I	6.65648	-2.56576	58	2	6.55322	6.75974
Omicron_BA1	R	355	K	R355K	7.43746	-1.78479	42	2	7.40874	7.46618
Omicron_BA1	R	355	L	R355L	6.76131	-2.46093	56	2	7.0226	6.50002
Omicron_BA1	R	355	M	R355M	6.88008	-2.34217	54	2	7.02139	6.73877
Omicron_BA1	R	355	N	R355N	7.05634	-2.16591	49	2	7.09792	7.01476
Omicron_BA1	R	355	P	R355P	6.10913	-3.11312	69	2	6.14773	6.07052
Omicron_BA1	R	355	Q	R355Q	7.63394	-1.58831	50	2	7.65715	7.61073
Omicron_BA1	R	355	R	R355R	9.22224	0	3921	2	9.23949	9.205
Omicron_BA1	R	355	S	R355S	7.884	-1.33825	64	2	7.83305	7.93494
Omicron_BA1	R	355	T	R355T	8.07544	-1.14681	50	2	8.08953	8.06134
Omicron_BA1	R	355	V	R355V	6.80369	-2.41855	50	2	7.01269	6.5947
Omicron_BA1	R	355	W	R355W	6.61494	-2.60731	58	2	6.68192	6.54796
Omicron_BA1	R	355	Y	R355Y	7.18769	-2.03456	58	2	7.22502	7.15035
Omicron_BA1	K	356	A	K356A	8.72323	-0.49901	47	2	8.76582	8.68064
Omicron_BA1	K	356	C	K356C	8.57978	-0.64246	45	2	8.61351	8.54606
Omicron_BA1	K	356	D	K356D	8.4462	-0.77604	39	2	8.48436	8.40805
Omicron_BA1	K	356	E	K356E	8.66239	-0.55985	45	2	8.74772	8.57706
Omicron_BA1	K	356	F	K356F	8.69324	-0.529	42	2	8.70538	8.6811
Omicron_BA1	K	356	G	K356G	7.72457	-1.49767	53	2	7.7568	7.69234
Omicron_BA1	K	356	H	K356H	8.68518	-0.53706	54	2	8.65976	8.7106
Omicron_BA1	K	356	I	K356I	9.04613	-0.17612	45	2	9.07051	9.02175
Omicron_BA1	K	356	K	K356K	9.22224	0	3921	2	9.23949	9.205
Omicron_BA1	K	356	L	K356L	8.81894	-0.40331	48	2	8.88281	8.75506
Omicron_BA1	K	356	M	K356M	9.04297	-0.17927	45	2	9.03673	9.04921
Omicron_BA1	K	356	N	K356N	8.65867	-0.56358	47	2	8.82271	8.49462
Omicron_BA1	K	356	P	K356P	6.06884	-3.1534	30	2	5.73396	6.40373
Omicron_BA1	K	356	Q	K356Q	9.05419	-0.16806	42	2	9.08157	9.02681
Omicron_BA1	K	356	R	K356R	9.27522	0.05297	48	2	9.26413	9.2863
Omicron_BA1	K	356	S	K356S	8.70503	-0.51722	36	2	8.71481	8.69524
Omicron_BA1	K	356	T	K356T	9.2263	0.00405	37	2	9.26466	9.18794
Omicron_BA1	K	356	V	K356V	9.27988	0.05764	51	2	9.26221	9.29756
Omicron_BA1	K	356	W	K356W	8.59366	-0.62858	43	2	8.63942	8.54791
Omicron_BA1	K	356	Y	K356Y	8.70771	-0.51453	46	2	8.71759	8.69784
Omicron_BA1	R	357	A	R357A	8.9961	-0.22614	64	2	9.03144	8.96076
Omicron_BA1	R	357	C	R357C	8.73873	-0.48351	81	2	8.73819	8.73928
Omicron_BA1	R	357	D	R357D	8.73967	-0.48258	74	2	8.79677	8.68256
Omicron_BA1	R	357	E	R357E	8.96011	-0.26214	72	2	8.96157	8.95864
Omicron_BA1	R	357	F	R357F	8.77099	-0.45126	75	2	8.76528	8.7767
Omicron_BA1	R	357	G	R357G	8.63001	-0.59224	91	2	8.71554	8.54447
Omicron_BA1	R	357	H	R357H	9.16581	-0.05644	66	2	9.17734	9.15428
Omicron_BA1	R	357	I	R357I	9.21681	-0.00543	74	2	9.23431	9.19931
Omicron_BA1	R	357	K	R357K	9.31492	0.09268	74	2	9.32081	9.30904
Omicron_BA1	R	357	L	R357L	9.01516	-0.20708	85	2	8.99039	9.03993
Omicron_BA1	R	357	M	R357M	8.93465	-0.2876	75	2	9.00038	8.86892
Omicron_BA1	R	357	N	R357N	9.07616	-0.14609	51	2	9.06762	9.08469
Omicron_BA1	R	357	P	R357P	8.75829	-0.46395	92	2	8.77454	8.74205
Omicron_BA1	R	357	Q	R357Q	9.10306	-0.11919	56	2	9.07808	9.12804
Omicron_BA1	R	357	R	R357R	9.22224	0	3921	2	9.23949	9.205
Omicron_BA1	R	357	S	R357S	8.89907	-0.32318	65	2	8.90052	8.89762
Omicron_BA1	R	357	T	R357T	9.17242	-0.04983	86	2	9.18703	9.15781
Omicron_BA1	R	357	V	R357V	9.23911	0.01687	58	2	9.22225	9.25597
Omicron_BA1	R	357	W	R357W	8.70682	-0.51543	85	2	8.74787	8.66576
Omicron_BA1	R	357	Y	R357Y	9.03574	-0.18651	85	2	9.08265	8.98882
Omicron_BA1	I	358	A	I358A	8.64331	-0.57893	33	2	8.74454	8.54209
Omicron_BA1	I	358	C	I358C	8.5995	-0.62274	80	2	8.59922	8.59979
Omicron_BA1	I	358	D	I358D	6.62677	-2.59547	53	2	6.57572	6.67783
Omicron_BA1	I	358	E	I358E	7.15541	-2.06684	44	2	7.30551	7.0053
Omicron_BA1	I	358	F	I358F	9.45003	0.22778	41	2	9.48863	9.41142
Omicron_BA1	I	358	G	I358G	8.33816	-0.88408	47	2	8.41638	8.25994
Omicron_BA1	I	358	H	I358H	8.19721	-1.02504	42	2	8.22028	8.17413
Omicron_BA1	I	358	I	I358I	9.22224	0	3921	2	9.23949	9.205
Omicron_BA1	I	358	K	I358K	7.36894	-1.8533	45	2	7.45136	7.28653
Omicron_BA1	I	358	L	I358L	9.24571	0.02347	42	2	9.27284	9.21859
Omicron_BA1	I	358	M	I358M	9.41221	0.18997	33	2	9.46175	9.36268
Omicron_BA1	I	358	N	I358N	7.71815	-1.50409	46	2	7.67801	7.7583
Omicron_BA1	I	358	P	I358P	6.9621	-2.26014	47	2	6.92176	7.00245
Omicron_BA1	I	358	Q	I358Q	7.63756	-1.58468	41	2	7.7078	7.56733
Omicron_BA1	I	358	R	I358R	7.72702	-1.49523	47	2	7.76576	7.68828
Omicron_BA1	I	358	S	I358S	8.07934	-1.1429	48	2	8.16147	7.99721
Omicron_BA1	I	358	T	I358T	7.84271	-1.37954	42	2	7.93715	7.74827
Omicron_BA1	I	358	V	I358V	8.71507	-0.50717	54	2	8.72473	8.70542
Omicron_BA1	I	358	W	I358W	9.31844	0.09619	39	2	9.36627	9.2706
Omicron_BA1	I	358	Y	I358Y	9.43272	0.21048	34	2	9.43385	9.4316
Omicron_BA1	S	359	A	S359A	9.09803	-0.12422	51	2	9.09473	9.10132
Omicron_BA1	S	359	C	S359C	8.68168	-0.54056	57	2	8.69543	8.66794
Omicron_BA1	S	359	D	S359D	8.74698	-0.47526	45	2	8.72629	8.76768
Omicron_BA1	S	359	E	S359E	8.9918	-0.23044	50	2	9.01388	8.96973
Omicron_BA1	S	359	F	S359F	8.8006	-0.42164	57	2	8.84091	8.7603
Omicron_BA1	S	359	G	S359G	8.78699	-0.43526	60	2	8.78321	8.79077
Omicron_BA1	S	359	H	S359H	9.25348	0.03124	55	2	9.26867	9.23829
Omicron_BA1	S	359	I	S359I	8.70195	-0.52029	49	2	8.70644	8.69746
Omicron_BA1	S	359	K	S359K	8.96792	-0.25433	34	2	9.0084	8.92743
Omicron_BA1	S	359	L	S359L	8.68177	-0.54047	53	2	8.6778	8.68575
Omicron_BA1	S	359	M	S359M	8.74151	-0.48073	50	2	8.76054	8.72248
Omicron_BA1	S	359	N	S359N	9.05442	-0.16782	37	2	9.06401	9.04484
Omicron_BA1	S	359	P	S359P	8.8788	-0.34345	39	2	8.97322	8.78437
Omicron_BA1	S	359	Q	S359Q	9.13048	-0.09177	42	2	9.17112	9.08983
Omicron_BA1	S	359	R	S359R	9.05795	-0.1643	44	2	9.07952	9.03637
Omicron_BA1	S	359	S	S359S	9.22224	0	3921	2	9.23949	9.205
Omicron_BA1	S	359	T	S359T	9.2465	0.02425	43	2	9.23524	9.25775
Omicron_BA1	S	359	V	S359V	8.71097	-0.51127	50	2	8.75214	8.6698
Omicron_BA1	S	359	W	S359W	8.69706	-0.52519	61	2	8.67147	8.72265
Omicron_BA1	S	359	Y	S359Y	8.91695	-0.30529	53	2	8.94999	8.88392
Omicron_BA1	N	360	A	N360A	8.72937	-0.49287	56	2	8.74949	8.70925
Omicron_BA1	N	360	C	N360C	8.63	-0.59224	47	2	8.70966	8.55035
Omicron_BA1	N	360	D	N360D	8.96954	-0.25271	38	2	8.91436	9.02471
Omicron_BA1	N	360	E	N360E	8.66979	-0.55245	48	2	8.67998	8.65961
Omicron_BA1	N	360	F	N360F	8.68799	-0.53425	55	2	8.70113	8.67486
Omicron_BA1	N	360	G	N360G	8.87103	-0.35121	67	2	8.92525	8.81681
Omicron_BA1	N	360	H	N360H	9.0975	-0.12474	60	2	9.13265	9.06235
Omicron_BA1	N	360	I	N360I	8.02313	-1.19911	68	2	8.04745	7.99881
Omicron_BA1	N	360	K	N360K	8.65705	-0.56519	45	2	8.64335	8.67076
Omicron_BA1	N	360	L	N360L	8.48666	-0.73558	50	2	8.61271	8.36061
Omicron_BA1	N	360	M	N360M	8.62343	-0.59882	42	2	8.69211	8.55475
Omicron_BA1	N	360	N	N360N	9.22224	0	3921	2	9.23949	9.205
Omicron_BA1	N	360	P	N360P	8.69002	-0.53223	56	2	8.68969	8.69035
Omicron_BA1	N	360	Q	N360Q	8.69976	-0.52248	48	2	8.71094	8.68859
Omicron_BA1	N	360	R	N360R	8.72018	-0.50207	60	2	8.79755	8.6428
Omicron_BA1	N	360	S	N360S	8.7377	-0.48455	55	2	8.70736	8.76803
Omicron_BA1	N	360	T	N360T	8.74057	-0.48167	61	2	8.73228	8.74886
Omicron_BA1	N	360	V	N360V	8.08514	-1.1371	58	2	8.17163	7.99866
Omicron_BA1	N	360	W	N360W	8.67361	-0.54864	51	2	8.64916	8.69805
Omicron_BA1	N	360	Y	N360Y	8.73658	-0.48567	34	2	8.76987	8.70329
Omicron_BA1	C	361	A	C361A	8.08102	-1.14122	53	2	8.10263	8.05941
Omicron_BA1	C	361	C	C361C	9.22224	0	3921	2	9.23949	9.205
Omicron_BA1	C	361	D	C361D	8.10643	-1.11581	59	2	8.18608	8.02678
Omicron_BA1	C	361	E	C361E	8.05658	-1.16567	47	2	8.06923	8.04392
Omicron_BA1	C	361	F	C361F	8.57273	-0.64952	47	2	8.6255	8.51995
Omicron_BA1	C	361	G	C361G	8.00639	-1.21585	55	2	8.03159	7.98119
Omicron_BA1	C	361	H	C361H	8.15467	-1.06757	48	2	8.10958	8.19977
Omicron_BA1	C	361	I	C361I	8.02115	-1.20109	42	2	8.0465	7.99581
Omicron_BA1	C	361	K	C361K	8.23451	-0.98773	42	2	8.28864	8.18038
Omicron_BA1	C	361	L	C361L	8.09034	-1.13191	54	2	8.0906	8.09008
Omicron_BA1	C	361	M	C361M	8.04216	-1.18009	54	2	8.10631	7.97801
Omicron_BA1	C	361	N	C361N	8.08374	-1.1385	49	2	8.14601	8.02147
Omicron_BA1	C	361	P	C361P	8.25777	-0.96448	42	2	8.29721	8.21832
Omicron_BA1	C	361	Q	C361Q	8.12935	-1.0929	48	2	8.15828	8.10042
Omicron_BA1	C	361	R	C361R	8.29155	-0.9307	47	2	8.39406	8.18904
Omicron_BA1	C	361	S	C361S	8.09797	-1.12427	55	2	8.20766	7.98829
Omicron_BA1	C	361	T	C361T	8.12332	-1.09892	41	2	8.22192	8.02473
Omicron_BA1	C	361	V	C361V	8.15391	-1.06834	44	2	8.28347	8.02435
Omicron_BA1	C	361	W	C361W	8.16974	-1.0525	46	2	8.26045	8.07904
Omicron_BA1	C	361	Y	C361Y	8.13404	-1.0882	46	2	8.17469	8.0934
Omicron_BA1	V	362	A	V362A	8.64299	-0.57925	35	2	8.65288	8.6331
Omicron_BA1	V	362	C	V362C	9.02873	-0.19351	39	2	9.05296	9.0045
Omicron_BA1	V	362	D	V362D	8.733	-0.48924	50	2	8.7626	8.7034
Omicron_BA1	V	362	E	V362E	8.72551	-0.49674	56	2	8.73145	8.71957
Omicron_BA1	V	362	F	V362F	8.86159	-0.36065	43	2	8.85592	8.86727
Omicron_BA1	V	362	G	V362G	8.5173	-0.70495	42	2	8.55545	8.47915
Omicron_BA1	V	362	H	V362H	8.99583	-0.22641	55	2	8.97756	9.01411
Omicron_BA1	V	362	I	V362I	9.27529	0.05305	48	2	9.28429	9.26629
Omicron_BA1	V	362	K	V362K	9.0287	-0.19354	52	2	9.11168	8.94573
Omicron_BA1	V	362	L	V362L	8.9021	-0.32015	55	2	8.9319	8.87229
Omicron_BA1	V	362	M	V362M	8.93326	-0.28899	56	2	8.93176	8.93475
Omicron_BA1	V	362	N	V362N	8.70814	-0.5141	48	2	8.72856	8.68772
Omicron_BA1	V	362	P	V362P	8.17207	-1.05017	47	2	8.189	8.15514
Omicron_BA1	V	362	Q	V362Q	8.93239	-0.28985	44	2	8.96667	8.89812
Omicron_BA1	V	362	R	V362R	9.09706	-0.12518	46	2	9.07838	9.11574
Omicron_BA1	V	362	S	V362S	8.77659	-0.44566	48	2	8.83741	8.71577
Omicron_BA1	V	362	T	V362T	9.17499	-0.04726	44	2	9.19477	9.1552
Omicron_BA1	V	362	V	V362V	9.22224	0	3921	2	9.23949	9.205
Omicron_BA1	V	362	W	V362W	8.97088	-0.25137	75	2	8.97196	8.96979
Omicron_BA1	V	362	Y	V362Y	9.0938	-0.12845	58	2	9.09306	9.09453
Omicron_BA1	A	363	A	A363A	9.22224	0	3921	2	9.23949	9.205
Omicron_BA1	A	363	C	A363C	8.7619	-0.46034	63	2	8.78496	8.73885
Omicron_BA1	A	363	D	A363D	7.94045	-1.2818	42	2	7.93836	7.94254
Omicron_BA1	A	363	E	A363E	8.03232	-1.18992	49	2	8.06528	7.99936
Omicron_BA1	A	363	F	A363F	9.38464	0.16239	47	2	9.42028	9.349
Omicron_BA1	A	363	G	A363G	8.77001	-0.45223	58	2	8.73975	8.80028
Omicron_BA1	A	363	H	A363H	8.67855	-0.54369	43	2	8.73454	8.62257
Omicron_BA1	A	363	I	A363I	9.28941	0.06716	41	2	9.33228	9.24654
Omicron_BA1	A	363	K	A363K	8.58995	-0.63229	50	2	8.63159	8.54832
Omicron_BA1	A	363	L	A363L	9.24286	0.02062	38	2	9.30884	9.17689
Omicron_BA1	A	363	M	A363M	9.25904	0.03679	51	2	9.31769	9.20039
Omicron_BA1	A	363	N	A363N	8.49108	-0.73116	53	2	8.67459	8.30758
Omicron_BA1	A	363	P	A363P	9.08485	-0.1374	42	2	9.10184	9.06785
Omicron_BA1	A	363	Q	A363Q	8.65133	-0.57092	47	2	8.70345	8.5992
Omicron_BA1	A	363	R	A363R	8.60011	-0.62214	42	2	8.66338	8.53684
Omicron_BA1	A	363	S	A363S	8.71534	-0.5069	54	2	8.72641	8.70427
Omicron_BA1	A	363	T	A363T	8.74201	-0.48024	24	2	8.7199	8.76411
Omicron_BA1	A	363	V	A363V	9.22632	0.00407	44	2	9.20529	9.24735
Omicron_BA1	A	363	W	A363W	9.39862	0.17638	34	2	9.40128	9.39596
Omicron_BA1	A	363	Y	A363Y	9.43063	0.20839	48	2	9.44188	9.41938
Omicron_BA1	D	364	A	D364A	8.47519	-0.74705	59	2	8.48907	8.46132
Omicron_BA1	D	364	C	D364C	8.71491	-0.50733	49	2	8.7643	8.66552
Omicron_BA1	D	364	D	D364D	9.22224	0	3921	2	9.23949	9.205
Omicron_BA1	D	364	E	D364E	8.65813	-0.56412	51	2	8.72229	8.59396
Omicron_BA1	D	364	F	D364F	8.18573	-1.03651	37	2	8.2124	8.15906
Omicron_BA1	D	364	G	D364G	8.78092	-0.44132	68	2	8.7957	8.76614
Omicron_BA1	D	364	H	D364H	8.71971	-0.50254	75	2	8.74699	8.69243
Omicron_BA1	D	364	I	D364I	8.53665	-0.6856	45	2	8.54775	8.52554
Omicron_BA1	D	364	K	D364K	8.6757	-0.54654	46	2	8.64056	8.71085
Omicron_BA1	D	364	L	D364L	8.38012	-0.84212	66	2	8.47435	8.28589
Omicron_BA1	D	364	M	D364M	8.49782	-0.72442	56	2	8.5325	8.46315
Omicron_BA1	D	364	N	D364N	9.05058	-0.17166	50	2	8.99633	9.10484
Omicron_BA1	D	364	P	D364P	8.65716	-0.56509	48	2	8.64975	8.66457
Omicron_BA1	D	364	Q	D364Q	8.71589	-0.50635	48	2	8.74225	8.68954
Omicron_BA1	D	364	R	D364R	8.68297	-0.53928	41	2	8.74763	8.61831
Omicron_BA1	D	364	S	D364S	8.72677	-0.49547	49	2	8.76088	8.69267
Omicron_BA1	D	364	T	D364T	8.67239	-0.54986	54	2	8.6768	8.66797
Omicron_BA1	D	364	V	D364V	8.49663	-0.72561	41	2	8.52478	8.46849
Omicron_BA1	D	364	W	D364W	8.35688	-0.86536	50	2	8.47442	8.23934
Omicron_BA1	D	364	Y	D364Y	8.34845	-0.87379	34	2	8.36337	8.33353
Omicron_BA1	Y	365	A	Y365A	8.85132	-0.37093	51	2	8.84338	8.85926
Omicron_BA1	Y	365	C	Y365C	8.48875	-0.73349	65	2	8.58437	8.39313
Omicron_BA1	Y	365	D	Y365D	8.52172	-0.70053	72	2	8.52056	8.52287
Omicron_BA1	Y	365	E	Y365E	8.68442	-0.53783	64	2	8.7366	8.63224
Omicron_BA1	Y	365	F	Y365F	9.36566	0.14342	45	2	9.38023	9.35109
Omicron_BA1	Y	365	G	Y365G	8.74754	-0.4747	53	2	8.74617	8.74891
Omicron_BA1	Y	365	H	Y365H	8.61467	-0.60758	55	2	8.63827	8.59106
Omicron_BA1	Y	365	I	Y365I	9.16482	-0.05742	49	2	9.25769	9.07195
Omicron_BA1	Y	365	K	Y365K	8.73152	-0.49072	63	2	8.73133	8.73172
Omicron_BA1	Y	365	L	Y365L	9.22308	0.00083	71	2	9.23748	9.20868
Omicron_BA1	Y	365	M	Y365M	9.22892	0.00667	55	2	9.23487	9.22297
Omicron_BA1	Y	365	N	Y365N	8.68682	-0.53542	66	2	8.75079	8.62285
Omicron_BA1	Y	365	P	Y365P	8.77558	-0.44666	50	2	8.7724	8.77877
Omicron_BA1	Y	365	Q	Y365Q	8.75493	-0.46731	46	2	8.79612	8.71375
Omicron_BA1	Y	365	R	Y365R	8.70002	-0.52223	71	2	8.72668	8.67336
Omicron_BA1	Y	365	S	Y365S	8.79936	-0.42288	67	2	8.82797	8.77075
Omicron_BA1	Y	365	T	Y365T	8.81751	-0.40474	67	2	8.77229	8.86272
Omicron_BA1	Y	365	V	Y365V	9.00724	-0.215	69	2	8.98249	9.032
Omicron_BA1	Y	365	W	Y365W	9.30491	0.08267	65	2	9.33045	9.27937
Omicron_BA1	Y	365	Y	Y365Y	9.22224	0	3921	2	9.23949	9.205
Omicron_BA1	S	366	A	S366A	8.97241	-0.24983	66	2	8.95875	8.98608
Omicron_BA1	S	366	C	S366C	8.35158	-0.87066	57	2	8.45569	8.24747
Omicron_BA1	S	366	D	S366D	8.90342	-0.31883	47	2	8.87635	8.93048
Omicron_BA1	S	366	E	S366E	8.91567	-0.30658	62	2	8.91364	8.91769
Omicron_BA1	S	366	F	S366F	8.46737	-0.75487	57	2	8.58028	8.35447
Omicron_BA1	S	366	G	S366G	8.93242	-0.28983	62	2	8.92119	8.94365
Omicron_BA1	S	366	H	S366H	8.7838	-0.43844	61	2	8.86823	8.69937
Omicron_BA1	S	366	I	S366I	8.09815	-1.1241	61	2	8.23324	7.96306
Omicron_BA1	S	366	K	S366K	9.14875	-0.07349	51	2	9.16407	9.13343
Omicron_BA1	S	366	L	S366L	8.6173	-0.60495	79	2	8.73694	8.49766
Omicron_BA1	S	366	M	S366M	8.71125	-0.51099	56	2	8.77842	8.64408
Omicron_BA1	S	366	N	S366N	9.18052	-0.04173	47	2	9.24907	9.11196
Omicron_BA1	S	366	P	S366P	8.58879	-0.63346	59	2	8.70492	8.47266
Omicron_BA1	S	366	Q	S366Q	9.01314	-0.2091	51	2	8.99502	9.03126
Omicron_BA1	S	366	R	S366R	9.18711	-0.03514	53	2	9.22913	9.14509
Omicron_BA1	S	366	S	S366S	9.22224	0	3921	2	9.23949	9.205
Omicron_BA1	S	366	T	S366T	9.19483	-0.02741	56	2	9.19611	9.19356
Omicron_BA1	S	366	V	S366V	8.40805	-0.81419	68	2	8.44859	8.36752
Omicron_BA1	S	366	W	S366W	8.58645	-0.63579	60	2	8.58101	8.5919
Omicron_BA1	S	366	Y	S366Y	8.6579	-0.56434	52	2	8.71934	8.59646
Omicron_BA1	V	367	A	V367A	9.24731	0.02507	72	2	9.24544	9.24919
Omicron_BA1	V	367	C	V367C	8.90611	-0.31614	61	2	8.89785	8.91436
Omicron_BA1	V	367	D	V367D	8.74233	-0.47991	60	2	8.74378	8.74089
Omicron_BA1	V	367	E	V367E	8.83248	-0.38976	54	2	8.84889	8.81607
Omicron_BA1	V	367	F	V367F	9.46092	0.23867	55	2	9.47455	9.44729
Omicron_BA1	V	367	G	V367G	9.03807	-0.18418	69	2	9.0581	9.01804
Omicron_BA1	V	367	H	V367H	9.05397	-0.16828	54	2	9.07822	9.02972
Omicron_BA1	V	367	I	V367I	9.16298	-0.05926	65	2	9.19133	9.13464
Omicron_BA1	V	367	K	V367K	9.24262	0.02037	55	2	9.26391	9.22133
Omicron_BA1	V	367	L	V367L	9.24281	0.02057	63	2	9.29297	9.19266
Omicron_BA1	V	367	M	V367M	9.20401	-0.01823	60	2	9.21427	9.19376
Omicron_BA1	V	367	N	V367N	9.07652	-0.14573	46	2	9.0252	9.12784
Omicron_BA1	V	367	P	V367P	9.01757	-0.20467	64	2	9.00516	9.02999
Omicron_BA1	V	367	Q	V367Q	9.18698	-0.03527	64	2	9.22749	9.14646
Omicron_BA1	V	367	R	V367R	9.20375	-0.0185	64	2	9.21656	9.19094
Omicron_BA1	V	367	S	V367S	9.27242	0.05017	55	2	9.30504	9.23979
Omicron_BA1	V	367	T	V367T	9.23833	0.01609	51	2	9.28583	9.19084
Omicron_BA1	V	367	V	V367V	9.22224	0	3921	2	9.23949	9.205
Omicron_BA1	V	367	W	V367W	9.29679	0.07454	59	2	9.30108	9.29249
Omicron_BA1	V	367	Y	V367Y	9.15134	-0.07091	54	2	9.14799	9.15469
Omicron_BA1	L	368	A	L368A	8.46614	-0.7561	48	2	8.56687	8.36541
Omicron_BA1	L	368	C	L368C	8.15832	-1.06392	61	2	8.14475	8.1719
Omicron_BA1	L	368	D	L368D	7.69776	-1.52449	49	2	7.7184	7.67711
Omicron_BA1	L	368	E	L368E	7.54965	-1.67259	47	2	7.69462	7.40469
Omicron_BA1	L	368	F	L368F	9.11585	-0.10639	46	2	9.179	9.05271
Omicron_BA1	L	368	G	L368G	7.85564	-1.3666	54	2	7.95602	7.75525
Omicron_BA1	L	368	H	L368H	7.83605	-1.3862	44	2	7.88497	7.78712
Omicron_BA1	L	368	I	L368I	9.24417	0.02193	47	2	9.3038	9.18455
Omicron_BA1	L	368	K	L368K	8.01644	-1.2058	44	2	8.0098	8.02309
Omicron_BA1	L	368	L	L368L	9.22224	0	3921	2	9.23949	9.205
Omicron_BA1	L	368	M	L368M	8.87095	-0.35129	45	2	8.82623	8.91568
Omicron_BA1	L	368	N	L368N	7.93789	-1.28436	33	2	7.98052	7.89526
Omicron_BA1	L	368	P	L368P	8.00922	-1.21302	55	2	8.10561	7.91284
Omicron_BA1	L	368	Q	L368Q	7.93712	-1.28513	60	2	7.9954	7.87883
Omicron_BA1	L	368	R	L368R	7.97273	-1.24951	49	2	7.98988	7.95558
Omicron_BA1	L	368	S	L368S	7.9371	-1.28514	54	2	7.93519	7.93902
Omicron_BA1	L	368	T	L368T	8.14683	-1.07542	47	2	8.223	8.07066
Omicron_BA1	L	368	V	L368V	9.03248	-0.18977	50	2	9.04186	9.0231
Omicron_BA1	L	368	W	L368W	8.78938	-0.43286	53	2	8.83242	8.74635
Omicron_BA1	L	368	Y	L368Y	8.39896	-0.82329	40	2	8.4591	8.33882
Omicron_BA1	Y	369	A	Y369A	9.3484	0.12615	53	2	9.37746	9.31933
Omicron_BA1	Y	369	C	Y369C	8.72703	-0.49522	55	2	8.75048	8.70358
Omicron_BA1	Y	369	D	Y369D	8.95596	-0.26629	52	2	8.94377	8.96815
Omicron_BA1	Y	369	E	Y369E	9.08024	-0.142	45	2	9.1296	9.03088
Omicron_BA1	Y	369	F	Y369F	9.33667	0.11443	50	2	9.35741	9.31594
Omicron_BA1	Y	369	G	Y369G	9.12009	-0.10215	44	2	9.19158	9.04861
Omicron_BA1	Y	369	H	Y369H	9.17959	-0.04265	56	2	9.19137	9.16781
Omicron_BA1	Y	369	I	Y369I	9.13004	-0.0922	55	2	9.12694	9.13314
Omicron_BA1	Y	369	K	Y369K	9.27278	0.05054	34	2	9.2307	9.31486
Omicron_BA1	Y	369	L	Y369L	9.29757	0.07533	60	2	9.32571	9.26944
Omicron_BA1	Y	369	M	Y369M	9.22439	0.00214	61	2	9.25241	9.19636
Omicron_BA1	Y	369	N	Y369N	9.28153	0.05928	48	2	9.29682	9.26623
Omicron_BA1	Y	369	P	Y369P	9.07776	-0.14448	50	2	9.10845	9.04707
Omicron_BA1	Y	369	Q	Y369Q	9.27235	0.05011	54	2	9.25577	9.28894
Omicron_BA1	Y	369	R	Y369R	9.24805	0.0258	48	2	9.24402	9.25207
Omicron_BA1	Y	369	S	Y369S	9.27689	0.05465	68	2	9.2998	9.25398
Omicron_BA1	Y	369	T	Y369T	9.22314	9.00E-04	51	2	9.27645	9.16983
Omicron_BA1	Y	369	V	Y369V	9.11487	-0.10737	51	2	9.10389	9.12586
Omicron_BA1	Y	369	W	Y369W	9.28345	0.06121	53	2	9.25616	9.31075
Omicron_BA1	Y	369	Y	Y369Y	9.22224	0	3921	2	9.23949	9.205
Omicron_BA1	N	370	A	N370A	9.07764	-0.1446	60	2	9.0983	9.05698
Omicron_BA1	N	370	C	N370C	8.49222	-0.73003	49	2	8.56124	8.4232
Omicron_BA1	N	370	D	N370D	9.0936	-0.12865	52	2	9.15352	9.03367
Omicron_BA1	N	370	E	N370E	9.00405	-0.21819	81	2	9.03168	8.97642
Omicron_BA1	N	370	F	N370F	8.73662	-0.48563	52	2	8.77881	8.69442
Omicron_BA1	N	370	G	N370G	8.96173	-0.26052	62	2	8.95349	8.96996
Omicron_BA1	N	370	H	N370H	9.13024	-0.092	48	2	9.13973	9.12076
Omicron_BA1	N	370	I	N370I	8.58639	-0.63586	49	2	8.60357	8.56921
Omicron_BA1	N	370	K	N370K	9.22224	-1.00E-05	45	2	9.28432	9.16016
Omicron_BA1	N	370	L	N370L	8.67063	-0.55162	48	2	8.72231	8.61894
Omicron_BA1	N	370	M	N370M	8.83582	-0.38642	47	2	8.82051	8.85113
Omicron_BA1	N	370	N	N370N	9.22224	0	3921	2	9.23949	9.205
Omicron_BA1	N	370	P	N370P	8.87885	-0.34339	75	2	8.90971	8.84799
Omicron_BA1	N	370	Q	N370Q	9.09333	-0.12891	62	2	9.07195	9.11472
Omicron_BA1	N	370	R	N370R	9.22758	0.00533	61	2	9.21696	9.23819
Omicron_BA1	N	370	S	N370S	9.20551	-0.01674	54	2	9.2456	9.16541
Omicron_BA1	N	370	T	N370T	9.19242	-0.02983	39	2	9.183	9.20184
Omicron_BA1	N	370	V	N370V	8.68139	-0.54085	53	2	8.69813	8.66466
Omicron_BA1	N	370	W	N370W	8.68942	-0.53283	51	2	8.68703	8.6918
Omicron_BA1	N	370	Y	N370Y	8.79684	-0.42541	72	2	8.83389	8.75978
Omicron_BA1	L	371	A	L371A	9.22454	0.00229	36	2	9.27658	9.1725
Omicron_BA1	L	371	C	L371C	8.79855	-0.4237	48	2	8.79039	8.8067
Omicron_BA1	L	371	D	L371D	8.81468	-0.40757	70	2	8.85463	8.77472
Omicron_BA1	L	371	E	L371E	8.77675	-0.4455	53	2	8.78742	8.76608
Omicron_BA1	L	371	F	L371F	9.32116	0.09891	47	2	9.2885	9.35381
Omicron_BA1	L	371	G	L371G	9.38945	0.16721	42	2	9.39721	9.3817
Omicron_BA1	L	371	H	L371H	9.35463	0.13239	55	2	9.39484	9.31443
Omicron_BA1	L	371	I	L371I	9.14555	-0.0767	51	2	9.17226	9.11884
Omicron_BA1	L	371	K	L371K	9.24265	0.02041	34	2	9.25602	9.22928
Omicron_BA1	L	371	L	L371L	9.22224	0	3921	2	9.23949	9.205
Omicron_BA1	L	371	M	L371M	9.20343	-0.01882	50	2	9.18856	9.21829
Omicron_BA1	L	371	N	L371N	9.19257	-0.02968	44	2	9.17199	9.21314
Omicron_BA1	L	371	P	L371P	8.97149	-0.25076	45	2	9.05443	8.88855
Omicron_BA1	L	371	Q	L371Q	9.20925	-0.01299	48	2	9.18425	9.23425
Omicron_BA1	L	371	R	L371R	9.23614	0.01389	44	2	9.21858	9.25369
Omicron_BA1	L	371	S	L371S	9.1991	-0.02314	36	2	9.16879	9.22942
Omicron_BA1	L	371	T	L371T	9.09512	-0.12712	51	2	9.12932	9.06093
Omicron_BA1	L	371	V	L371V	9.14699	-0.07525	54	2	9.15151	9.14248
Omicron_BA1	L	371	W	L371W	9.20869	-0.01356	64	2	9.21782	9.19955
Omicron_BA1	L	371	Y	L371Y	9.3042	0.08195	38	2	9.33939	9.26901
Omicron_BA1	A	372	A	A372A	9.22224	0	3921	2	9.23949	9.205
Omicron_BA1	A	372	C	A372C	8.51947	-0.70278	62	2	8.5849	8.45403
Omicron_BA1	A	372	D	A372D	8.55446	-0.66779	65	2	8.57275	8.53616
Omicron_BA1	A	372	E	A372E	8.97721	-0.24503	59	2	9.02221	8.93222
Omicron_BA1	A	372	F	A372F	9.10613	-0.11612	64	2	9.15185	9.06041
Omicron_BA1	A	372	G	A372G	9.36279	0.14054	47	2	9.3683	9.35727
Omicron_BA1	A	372	H	A372H	9.20758	-0.01467	56	2	9.20934	9.20581
Omicron_BA1	A	372	I	A372I	9.15904	-0.06321	51	2	9.18682	9.13126
Omicron_BA1	A	372	K	A372K	9.33815	0.11591	42	2	9.35789	9.31842
Omicron_BA1	A	372	L	A372L	9.15786	-0.06438	61	2	9.15757	9.15815
Omicron_BA1	A	372	M	A372M	9.1468	-0.07545	69	2	9.13083	9.16277
Omicron_BA1	A	372	N	A372N	9.11823	-0.10401	62	2	9.14138	9.09509
Omicron_BA1	A	372	P	A372P	9.29654	0.0743	54	2	9.29649	9.2966
Omicron_BA1	A	372	Q	A372Q	9.30691	0.08466	42	2	9.39708	9.21674
Omicron_BA1	A	372	R	A372R	9.30458	0.08233	72	2	9.31458	9.29458
Omicron_BA1	A	372	S	A372S	8.96442	-0.25782	55	2	8.98501	8.94384
Omicron_BA1	A	372	T	A372T	8.78797	-0.43427	49	2	8.91138	8.66457
Omicron_BA1	A	372	V	A372V	9.15713	-0.06511	56	2	9.16077	9.1535
Omicron_BA1	A	372	W	A372W	9.05358	-0.16867	56	2	9.07713	9.03002
Omicron_BA1	A	372	Y	A372Y	9.1171	-0.10514	35	2	9.15081	9.08339
Omicron_BA1	P	373	A	P373A	8.78781	-0.43444	56	2	8.89971	8.67591
Omicron_BA1	P	373	C	P373C	8.30375	-0.91849	76	2	8.41528	8.19222
Omicron_BA1	P	373	D	P373D	9.06291	-0.15933	62	2	9.04842	9.0774
Omicron_BA1	P	373	E	P373E	8.99405	-0.2282	66	2	8.9562	9.0319
Omicron_BA1	P	373	F	P373F	8.6706	-0.55165	64	2	8.71907	8.62212
Omicron_BA1	P	373	G	P373G	8.95112	-0.27112	60	2	9.02826	8.87399
Omicron_BA1	P	373	H	P373H	8.97944	-0.24281	57	2	9.05381	8.90507
Omicron_BA1	P	373	I	P373I	8.60232	-0.61993	65	2	8.66267	8.54197
Omicron_BA1	P	373	K	P373K	9.14179	-0.08045	70	2	9.20494	9.07865
Omicron_BA1	P	373	L	P373L	8.65984	-0.56241	82	2	8.67309	8.64659
Omicron_BA1	P	373	M	P373M	8.70145	-0.5208	74	2	8.73766	8.66524
Omicron_BA1	P	373	N	P373N	8.9899	-0.23235	63	2	9.01132	8.96848
Omicron_BA1	P	373	P	P373P	9.22224	0	3921	2	9.23949	9.205
Omicron_BA1	P	373	Q	P373Q	8.97506	-0.24718	81	2	9.01154	8.93859
Omicron_BA1	P	373	R	P373R	9.04323	-0.17902	52	2	9.06129	9.02516
Omicron_BA1	P	373	S	P373S	8.98252	-0.23972	62	2	9.00058	8.96447
Omicron_BA1	P	373	T	P373T	8.89748	-0.32477	61	2	8.92596	8.869
Omicron_BA1	P	373	V	P373V	8.72843	-0.49381	53	2	8.83337	8.62349
Omicron_BA1	P	373	W	P373W	8.75248	-0.46977	67	2	8.81181	8.69314
Omicron_BA1	P	373	Y	P373Y	8.69768	-0.52456	63	2	8.71659	8.67878
Omicron_BA1	F	374	A	F374A	9.34262	0.12037	39	2	9.382	9.30323
Omicron_BA1	F	374	C	F374C	8.64369	-0.57855	55	2	8.63509	8.65229
Omicron_BA1	F	374	D	F374D	9.26681	0.04456	53	2	9.27107	9.26254
Omicron_BA1	F	374	E	F374E	9.39801	0.17577	47	2	9.43263	9.3634
Omicron_BA1	F	374	F	F374F	9.22224	0	3921	2	9.23949	9.205
Omicron_BA1	F	374	G	F374G	9.40394	0.1817	53	2	9.43295	9.37493
Omicron_BA1	F	374	H	F374H	9.39619	0.17394	46	2	9.41292	9.37946
Omicron_BA1	F	374	I	F374I	9.24239	0.02015	48	2	9.2527	9.23209
Omicron_BA1	F	374	K	F374K	9.3649	0.14265	35	2	9.33954	9.39025
Omicron_BA1	F	374	L	F374L	9.19735	-0.02489	62	2	9.21217	9.18253
Omicron_BA1	F	374	M	F374M	9.25939	0.03714	59	2	9.2753	9.24348
Omicron_BA1	F	374	N	F374N	9.19661	-0.02563	40	2	9.19562	9.19761
Omicron_BA1	F	374	P	F374P	9.38852	0.16628	48	2	9.418	9.35904
Omicron_BA1	F	374	Q	F374Q	9.42301	0.20077	36	2	9.4712	9.37482
Omicron_BA1	F	374	R	F374R	9.30038	0.07814	43	2	9.32747	9.2733
Omicron_BA1	F	374	S	F374S	9.38588	0.16364	50	2	9.37991	9.39185
Omicron_BA1	F	374	T	F374T	9.23857	0.01632	42	2	9.24225	9.23488
Omicron_BA1	F	374	V	F374V	9.20854	-0.0137	45	2	9.1858	9.23129
Omicron_BA1	F	374	W	F374W	9.25178	0.02953	68	2	9.30439	9.19916
Omicron_BA1	F	374	Y	F374Y	9.19958	-0.02267	47	2	9.20559	9.19356
Omicron_BA1	F	375	A	F375A	9.57682	0.35458	32	2	9.56375	9.5899
Omicron_BA1	F	375	C	F375C	9.25565	0.0334	55	2	9.26283	9.24847
Omicron_BA1	F	375	D	F375D	9.42936	0.20711	31	2	9.45586	9.40285
Omicron_BA1	F	375	E	F375E	9.35142	0.12918	41	2	9.318	9.38484
Omicron_BA1	F	375	F	F375F	9.22224	0	3921	2	9.23949	9.205
Omicron_BA1	F	375	G	F375G	9.44183	0.21959	36	2	9.47869	9.40497
Omicron_BA1	F	375	H	F375H	9.52078	0.29854	38	2	9.44468	9.59688
Omicron_BA1	F	375	I	F375I	9.17987	-0.04237	53	2	9.25238	9.10736
Omicron_BA1	F	375	K	F375K	9.40891	0.18667	39	2	9.47845	9.33937
Omicron_BA1	F	375	L	F375L	9.30136	0.07912	49	2	9.26366	9.33907
Omicron_BA1	F	375	M	F375M	9.37901	0.15676	37	2	9.39855	9.35947
Omicron_BA1	F	375	N	F375N	9.40931	0.18707	45	2	9.44636	9.37227
Omicron_BA1	F	375	P	F375P	9.38528	0.16304	32	2	9.3879	9.38267
Omicron_BA1	F	375	Q	F375Q	9.40798	0.18574	35	2	9.42332	9.39264
Omicron_BA1	F	375	R	F375R	9.3627	0.14045	49	2	9.38244	9.34295
Omicron_BA1	F	375	S	F375S	9.60844	0.38619	33	2	9.64393	9.57294
Omicron_BA1	F	375	T	F375T	9.49083	0.26859	32	2	9.53285	9.44881
Omicron_BA1	F	375	V	F375V	9.34197	0.11972	56	2	9.35299	9.33095
Omicron_BA1	F	375	W	F375W	9.20469	-0.01755	47	2	9.26913	9.14026
Omicron_BA1	F	375	Y	F375Y	9.33864	0.1164	37	2	9.31563	9.36166
Omicron_BA1	T	376	A	T376A	9.07063	-0.15161	42	2	9.09761	9.04365
Omicron_BA1	T	376	C	T376C	8.51932	-0.70293	64	2	8.54524	8.4934
Omicron_BA1	T	376	D	T376D	8.84742	-0.37482	38	2	8.89028	8.80456
Omicron_BA1	T	376	E	T376E	9.0742	-0.14804	54	2	9.10871	9.0397
Omicron_BA1	T	376	F	T376F	8.88787	-0.33438	57	2	8.92249	8.85325
Omicron_BA1	T	376	G	T376G	8.70447	-0.51777	53	2	8.71393	8.69501
Omicron_BA1	T	376	H	T376H	9.33895	0.11671	36	2	9.27977	9.39813
Omicron_BA1	T	376	I	T376I	9.11104	-0.11121	50	2	9.11275	9.10933
Omicron_BA1	T	376	K	T376K	9.25544	0.0332	37	2	9.23753	9.27335
Omicron_BA1	T	376	L	T376L	9.10108	-0.12117	42	2	9.10785	9.09431
Omicron_BA1	T	376	M	T376M	9.16379	-0.05846	48	2	9.19278	9.1348
Omicron_BA1	T	376	N	T376N	9.05503	-0.16722	45	2	9.07085	9.03921
Omicron_BA1	T	376	P	T376P	8.50446	-0.71779	56	2	8.63273	8.37618
Omicron_BA1	T	376	Q	T376Q	9.25169	0.02945	31	2	9.27462	9.22877
Omicron_BA1	T	376	R	T376R	9.18172	-0.04052	28	2	9.24487	9.11858
Omicron_BA1	T	376	S	T376S	9.24977	0.02752	45	2	9.28644	9.21309
Omicron_BA1	T	376	T	T376T	9.22224	0	3921	2	9.23949	9.205
Omicron_BA1	T	376	V	T376V	9.17353	-0.04871	32	2	9.15186	9.19521
Omicron_BA1	T	376	W	T376W	9.00167	-0.22058	53	2	9.01536	8.98797
Omicron_BA1	T	376	Y	T376Y	9.24723	0.02499	30	2	9.18693	9.30754
Omicron_BA1	F	377	A	F377A	9.00853	-0.21371	48	2	9.04162	8.97545
Omicron_BA1	F	377	C	F377C	9.20876	-0.01348	61	2	9.19547	9.22205
Omicron_BA1	F	377	D	F377D	6.82846	-2.39378	56	2	7.01295	6.64398
Omicron_BA1	F	377	E	F377E	8.42154	-0.8007	55	2	8.4859	8.35719
Omicron_BA1	F	377	F	F377F	9.22224	0	3921	2	9.23949	9.205
Omicron_BA1	F	377	G	F377G	8.59326	-0.62899	70	2	8.62432	8.5622
Omicron_BA1	F	377	H	F377H	8.79068	-0.43156	48	2	8.81571	8.76565
Omicron_BA1	F	377	I	F377I	9.25586	0.03361	42	2	9.30264	9.20908
Omicron_BA1	F	377	K	F377K	8.85872	-0.36352	32	2	8.83374	8.88371
Omicron_BA1	F	377	L	F377L	9.26339	0.04114	53	2	9.24204	9.28473
Omicron_BA1	F	377	M	F377M	9.34948	0.12723	47	2	9.39165	9.30731
Omicron_BA1	F	377	N	F377N	8.45309	-0.76915	52	2	8.40854	8.49764
Omicron_BA1	F	377	P	F377P	8.63609	-0.58615	49	2	8.6263	8.64589
Omicron_BA1	F	377	Q	F377Q	8.83011	-0.39214	48	2	8.82721	8.83301
Omicron_BA1	F	377	R	F377R	8.94547	-0.27677	48	2	9.00595	8.885
Omicron_BA1	F	377	S	F377S	8.75635	-0.46589	55	2	8.76281	8.7499
Omicron_BA1	F	377	T	F377T	9.09009	-0.13215	39	2	9.15816	9.02202
Omicron_BA1	F	377	V	F377V	9.28886	0.06661	49	2	9.29565	9.28206
Omicron_BA1	F	377	W	F377W	9.34672	0.12447	46	2	9.38176	9.31168
Omicron_BA1	F	377	Y	F377Y	9.15679	-0.06545	55	2	9.20919	9.10439
Omicron_BA1	K	378	A	K378A	8.66774	-0.5545	39	2	8.69812	8.63736
Omicron_BA1	K	378	C	K378C	8.07002	-1.15223	39	2	8.04888	8.09115
Omicron_BA1	K	378	D	K378D	8.6558	-0.56645	59	2	8.65619	8.65541
Omicron_BA1	K	378	E	K378E	8.76213	-0.46011	37	2	8.73327	8.791
Omicron_BA1	K	378	F	K378F	7.90612	-1.31612	50	2	7.9567	7.85555
Omicron_BA1	K	378	G	K378G	7.76686	-1.45539	44	2	7.74806	7.78566
Omicron_BA1	K	378	H	K378H	8.70149	-0.52075	58	2	8.69582	8.70717
Omicron_BA1	K	378	I	K378I	8.63749	-0.58475	50	2	8.67293	8.60206
Omicron_BA1	K	378	K	K378K	9.22224	0	3921	2	9.23949	9.205
Omicron_BA1	K	378	L	K378L	8.61439	-0.60785	53	2	8.6516	8.57718
Omicron_BA1	K	378	M	K378M	8.65501	-0.56723	28	2	8.75042	8.5596
Omicron_BA1	K	378	N	K378N	8.99072	-0.23152	51	2	8.99556	8.98588
Omicron_BA1	K	378	P	K378P	6.20363	-3.01862	48	2	6.18538	6.22187
Omicron_BA1	K	378	Q	K378Q	8.94402	-0.27823	39	2	8.95479	8.93324
Omicron_BA1	K	378	R	K378R	9.21871	-0.00354	58	2	9.22136	9.21605
Omicron_BA1	K	378	S	K378S	8.67073	-0.55152	49	2	8.65195	8.68951
Omicron_BA1	K	378	T	K378T	8.69231	-0.52994	65	2	8.68605	8.69857
Omicron_BA1	K	378	V	K378V	8.71118	-0.51107	52	2	8.75961	8.66275
Omicron_BA1	K	378	W	K378W	8.35764	-0.86461	48	2	8.46762	8.24766
Omicron_BA1	K	378	Y	K378Y	8.40547	-0.81677	39	2	8.46571	8.34524
Omicron_BA1	C	379	A	C379A	7.28829	-1.93396	49	2	7.35202	7.22455
Omicron_BA1	C	379	C	C379C	9.22224	0	3921	2	9.23949	9.205
Omicron_BA1	C	379	D	C379D	5.9791	-3.24315	51	2	6.12963	5.82857
Omicron_BA1	C	379	E	C379E	6.30792	-2.91432	40	2	6.40969	6.20615
Omicron_BA1	C	379	F	C379F	7.81197	-1.41027	42	2	7.79101	7.83293
Omicron_BA1	C	379	G	C379G	6.79371	-2.42854	46	2	6.72864	6.85878
Omicron_BA1	C	379	H	C379H	7.25775	-1.9645	46	2	7.14583	7.36967
Omicron_BA1	C	379	I	C379I	7.43566	-1.78658	48	2	7.53909	7.33224
Omicron_BA1	C	379	K	C379K	7.02629	-2.19596	39	2	7.2293	6.82328
Omicron_BA1	C	379	L	C379L	7.48921	-1.73304	41	2	7.73237	7.24604
Omicron_BA1	C	379	M	C379M	7.50303	-1.71922	44	2	7.60717	7.39888
Omicron_BA1	C	379	N	C379N	6.94073	-2.28151	25	2	6.93083	6.95063
Omicron_BA1	C	379	P	C379P	6.71325	-2.50899	44	2	6.97296	6.45355
Omicron_BA1	C	379	Q	C379Q	6.85302	-2.36923	49	2	6.93397	6.77206
Omicron_BA1	C	379	R	C379R	7.39187	-1.83038	61	2	7.40951	7.37422
Omicron_BA1	C	379	S	C379S	7.41127	-1.81098	31	2	7.45171	7.37082
Omicron_BA1	C	379	T	C379T	7.26507	-1.95717	41	2	7.42936	7.10078
Omicron_BA1	C	379	V	C379V	7.52645	-1.69579	42	2	7.45696	7.59595
Omicron_BA1	C	379	W	C379W	8.75284	-0.4694	36	2	8.80031	8.70538
Omicron_BA1	C	379	Y	C379Y	7.60196	-1.62028	52	2	7.63482	7.5691
Omicron_BA1	Y	380	A	Y380A	6.80033	-2.42192	57	2	6.85005	6.75061
Omicron_BA1	Y	380	C	Y380C	6.79511	-2.42713	64	2	6.87788	6.71234
Omicron_BA1	Y	380	D	Y380D	5.74621	-3.47604	74	2	5.63529	5.85712
Omicron_BA1	Y	380	E	Y380E	6.23464	-2.98761	53	2	6.3606	6.10868
Omicron_BA1	Y	380	F	Y380F	8.97126	-0.25099	57	2	8.97041	8.97211
Omicron_BA1	Y	380	G	Y380G	5.99147	-3.23078	88	2	6.05086	5.93207
Omicron_BA1	Y	380	H	Y380H	8.5493	-0.67294	66	2	8.65733	8.44128
Omicron_BA1	Y	380	I	Y380I	7.86581	-1.35643	61	2	7.89236	7.83927
Omicron_BA1	Y	380	K	Y380K	7.26171	-1.96054	63	2	7.38969	7.13372
Omicron_BA1	Y	380	L	Y380L	6.81525	-2.40699	52	2	6.98701	6.64349
Omicron_BA1	Y	380	M	Y380M	7.59552	-1.62672	79	2	7.63216	7.55888
Omicron_BA1	Y	380	N	Y380N	6.89284	-2.3294	71	2	7.00633	6.77935
Omicron_BA1	Y	380	P	Y380P	5.95414	-3.26811	68	2	5.86291	6.04537
Omicron_BA1	Y	380	Q	Y380Q	7.21954	-2.0027	70	2	7.30946	7.12963
Omicron_BA1	Y	380	R	Y380R	7.67921	-1.54304	61	2	7.78277	7.57564
Omicron_BA1	Y	380	S	Y380S	7.12068	-2.10157	54	2	7.21166	7.0297
Omicron_BA1	Y	380	T	Y380T	7.61809	-1.60415	71	2	7.73884	7.49734
Omicron_BA1	Y	380	V	Y380V	7.74151	-1.48074	81	2	7.77177	7.71124
Omicron_BA1	Y	380	W	Y380W	9.22149	-0.00075	55	2	9.21587	9.22711
Omicron_BA1	Y	380	Y	Y380Y	9.22224	0	3921	2	9.23949	9.205
Omicron_BA1	G	381	A	G381A	8.44993	-0.77231	40	2	8.46064	8.43922
Omicron_BA1	G	381	C	G381C	7.99728	-1.22496	68	2	8.01261	7.98195
Omicron_BA1	G	381	D	G381D	8.29167	-0.93057	60	2	8.36834	8.21501
Omicron_BA1	G	381	E	G381E	7.96593	-1.25632	54	2	8.00754	7.92432
Omicron_BA1	G	381	F	G381F	7.83703	-1.38522	36	2	7.81513	7.85892
Omicron_BA1	G	381	G	G381G	9.22224	0	3921	2	9.23949	9.205
Omicron_BA1	G	381	H	G381H	8.82696	-0.39528	52	2	8.82571	8.82821
Omicron_BA1	G	381	I	G381I	7.70184	-1.5204	42	2	7.70676	7.69692
Omicron_BA1	G	381	K	G381K	8.99157	-0.23068	38	2	8.97553	9.00761
Omicron_BA1	G	381	L	G381L	8.01442	-1.20783	52	2	8.06569	7.96315
Omicron_BA1	G	381	M	G381M	8.32509	-0.89716	45	2	8.33251	8.31766
Omicron_BA1	G	381	N	G381N	8.9623	-0.25995	47	2	9.0003	8.9243
Omicron_BA1	G	381	P	G381P	7.82015	-1.4021	40	2	7.90688	7.73341
Omicron_BA1	G	381	Q	G381Q	8.82175	-0.40049	53	2	8.79203	8.85148
Omicron_BA1	G	381	R	G381R	9.12811	-0.09414	48	2	9.16559	9.09062
Omicron_BA1	G	381	S	G381S	8.71556	-0.50668	50	2	8.76947	8.66165
Omicron_BA1	G	381	T	G381T	8.25008	-0.97217	44	2	8.42184	8.07832
Omicron_BA1	G	381	V	G381V	7.91861	-1.30364	65	2	7.88074	7.95648
Omicron_BA1	G	381	W	G381W	7.77976	-1.44249	52	2	7.85443	7.70509
Omicron_BA1	G	381	Y	G381Y	7.8444	-1.37784	47	2	7.79978	7.88903
Omicron_BA1	V	382	A	V382A	8.70468	-0.51757	60	2	8.67292	8.73643
Omicron_BA1	V	382	C	V382C	8.79963	-0.42262	69	2	8.81874	8.78051
Omicron_BA1	V	382	D	V382D	8.16867	-1.05357	67	2	8.21825	8.11909
Omicron_BA1	V	382	E	V382E	8.27195	-0.9503	47	2	8.31516	8.22874
Omicron_BA1	V	382	F	V382F	9.14603	-0.07621	73	2	9.16975	9.12232
Omicron_BA1	V	382	G	V382G	8.15939	-1.06285	57	2	8.19381	8.12498
Omicron_BA1	V	382	H	V382H	8.76299	-0.45926	44	2	8.78863	8.73735
Omicron_BA1	V	382	I	V382I	9.20934	-0.0129	64	2	9.21151	9.20718
Omicron_BA1	V	382	K	V382K	8.4709	-0.75135	57	2	8.50625	8.43554
Omicron_BA1	V	382	L	V382L	9.10484	-0.1174	54	2	9.15599	9.05369
Omicron_BA1	V	382	M	V382M	8.99679	-0.22546	64	2	9.01375	8.97983
Omicron_BA1	V	382	N	V382N	8.31525	-0.907	77	2	8.37082	8.25968
Omicron_BA1	V	382	P	V382P	8.73979	-0.48245	56	2	8.73732	8.74227
Omicron_BA1	V	382	Q	V382Q	8.41037	-0.81188	32	2	8.46619	8.35455
Omicron_BA1	V	382	R	V382R	8.34207	-0.88018	64	2	8.39181	8.29232
Omicron_BA1	V	382	S	V382S	8.38197	-0.84028	71	2	8.42579	8.33815
Omicron_BA1	V	382	T	V382T	8.92484	-0.2974	71	2	8.94336	8.90632
Omicron_BA1	V	382	V	V382V	9.22224	0	3921	2	9.23949	9.205
Omicron_BA1	V	382	W	V382W	8.68292	-0.53933	82	2	8.74207	8.62376
Omicron_BA1	V	382	Y	V382Y	8.77557	-0.44668	60	2	8.79867	8.75246
Omicron_BA1	S	383	A	S383A	9.05461	-0.16764	48	2	9.05928	9.04993
Omicron_BA1	S	383	C	S383C	8.56636	-0.65589	51	2	8.58426	8.54845
Omicron_BA1	S	383	D	S383D	9.32904	0.1068	31	2	9.41692	9.24117
Omicron_BA1	S	383	E	S383E	9.26394	0.0417	38	2	9.28283	9.24506
Omicron_BA1	S	383	F	S383F	8.70574	-0.51651	64	2	8.73045	8.68103
Omicron_BA1	S	383	G	S383G	8.8616	-0.36065	52	2	8.93636	8.78683
Omicron_BA1	S	383	H	S383H	9.23516	0.01291	31	2	9.22471	9.2456
Omicron_BA1	S	383	I	S383I	8.69012	-0.53212	43	2	8.65317	8.72708
Omicron_BA1	S	383	K	S383K	9.13542	-0.08683	54	2	9.13605	9.13479
Omicron_BA1	S	383	L	S383L	8.84262	-0.37962	68	2	8.86491	8.82034
Omicron_BA1	S	383	M	S383M	9.04066	-0.18159	48	2	9.03034	9.05098
Omicron_BA1	S	383	N	S383N	9.28119	0.05894	44	2	9.2841	9.27827
Omicron_BA1	S	383	P	S383P	8.99477	-0.22748	40	2	8.93931	9.05022
Omicron_BA1	S	383	Q	S383Q	9.26475	0.04251	44	2	9.23385	9.29566
Omicron_BA1	S	383	R	S383R	8.93547	-0.28677	54	2	8.93325	8.93769
Omicron_BA1	S	383	S	S383S	9.22224	0	3921	2	9.23949	9.205
Omicron_BA1	S	383	T	S383T	9.05483	-0.16741	28	2	8.99878	9.11089
Omicron_BA1	S	383	V	S383V	8.65949	-0.56275	39	2	8.59743	8.72156
Omicron_BA1	S	383	W	S383W	8.63894	-0.58331	58	2	8.67906	8.59881
Omicron_BA1	S	383	Y	S383Y	8.72992	-0.49232	43	2	8.76072	8.69912
Omicron_BA1	P	384	A	P384A	9.24604	0.0238	46	2	9.24398	9.2481
Omicron_BA1	P	384	C	P384C	8.45105	-0.7712	34	2	8.48579	8.4163
Omicron_BA1	P	384	D	P384D	8.86325	-0.359	56	2	8.82435	8.90214
Omicron_BA1	P	384	E	P384E	9.21175	-0.01049	65	2	9.2494	9.17411
Omicron_BA1	P	384	F	P384F	9.32726	0.10502	50	2	9.34095	9.31357
Omicron_BA1	P	384	G	P384G	8.91427	-0.30798	72	2	8.92171	8.90683
Omicron_BA1	P	384	H	P384H	9.12035	-0.1019	51	2	9.04951	9.19119
Omicron_BA1	P	384	I	P384I	9.25565	0.0334	41	2	9.28286	9.22843
Omicron_BA1	P	384	K	P384K	9.39958	0.17733	35	2	9.3542	9.44495
Omicron_BA1	P	384	L	P384L	9.28099	0.05874	41	2	9.33441	9.22756
Omicron_BA1	P	384	M	P384M	9.26975	0.04751	45	2	9.32736	9.21214
Omicron_BA1	P	384	N	P384N	8.87926	-0.34298	55	2	8.90473	8.8538
Omicron_BA1	P	384	P	P384P	9.22224	0	3921	2	9.23949	9.205
Omicron_BA1	P	384	Q	P384Q	9.24508	0.02284	45	2	9.29888	9.19129
Omicron_BA1	P	384	R	P384R	9.31678	0.09454	49	2	9.33782	9.29575
Omicron_BA1	P	384	S	P384S	9.21528	-0.00697	43	2	9.27536	9.1552
Omicron_BA1	P	384	T	P384T	9.04524	-0.177	57	2	9.02169	9.0688
Omicron_BA1	P	384	V	P384V	9.24295	0.0207	49	2	9.22363	9.26226
Omicron_BA1	P	384	W	P384W	9.43167	0.20942	32	2	9.41556	9.44777
Omicron_BA1	P	384	Y	P384Y	9.09319	-0.12906	64	2	9.10795	9.07843
Omicron_BA1	T	385	A	T385A	9.25071	0.02846	42	2	9.28044	9.22097
Omicron_BA1	T	385	C	T385C	8.45709	-0.76516	67	2	8.44374	8.47044
Omicron_BA1	T	385	D	T385D	9.20921	-0.01303	41	2	9.23427	9.18416
Omicron_BA1	T	385	E	T385E	9.27109	0.04885	50	2	9.31001	9.23217
Omicron_BA1	T	385	F	T385F	9.03182	-0.19043	45	2	9.05076	9.01288
Omicron_BA1	T	385	G	T385G	9.21549	-0.00676	45	2	9.24445	9.18652
Omicron_BA1	T	385	H	T385H	9.22174	-5.00E-04	30	2	9.21153	9.23195
Omicron_BA1	T	385	I	T385I	9.07622	-0.14602	40	2	9.0406	9.11185
Omicron_BA1	T	385	K	T385K	9.28755	0.0653	57	2	9.32413	9.25096
Omicron_BA1	T	385	L	T385L	9.16636	-0.05588	52	2	9.21198	9.12074
Omicron_BA1	T	385	M	T385M	9.2416	0.01936	55	2	9.32259	9.16061
Omicron_BA1	T	385	N	T385N	9.23696	0.01472	44	2	9.26553	9.2084
Omicron_BA1	T	385	P	T385P	8.88768	-0.33457	62	2	8.89585	8.87951
Omicron_BA1	T	385	Q	T385Q	9.29903	0.07679	43	2	9.32601	9.27205
Omicron_BA1	T	385	R	T385R	9.17016	-0.05208	37	2	9.17547	9.16486
Omicron_BA1	T	385	S	T385S	9.26586	0.04361	46	2	9.33231	9.1994
Omicron_BA1	T	385	T	T385T	9.22224	0	3921	2	9.23949	9.205
Omicron_BA1	T	385	V	T385V	9.07005	-0.1522	39	2	9.07272	9.06738
Omicron_BA1	T	385	W	T385W	9.07236	-0.14989	48	2	9.08893	9.05579
Omicron_BA1	T	385	Y	T385Y	9.19001	-0.03224	47	2	9.14579	9.23422
Omicron_BA1	K	386	A	K386A	9.08835	-0.13389	59	2	9.13254	9.04417
Omicron_BA1	K	386	C	K386C	8.641	-0.58125	38	2	8.68483	8.59716
Omicron_BA1	K	386	D	K386D	9.02511	-0.19713	47	2	8.97592	9.0743
Omicron_BA1	K	386	E	K386E	9.12662	-0.09562	46	2	9.16891	9.08433
Omicron_BA1	K	386	F	K386F	8.67045	-0.5518	56	2	8.61242	8.72848
Omicron_BA1	K	386	G	K386G	9.04044	-0.1818	37	2	9.0301	9.05078
Omicron_BA1	K	386	H	K386H	9.09971	-0.12253	40	2	9.13368	9.06575
Omicron_BA1	K	386	I	K386I	8.79486	-0.42738	34	2	8.78337	8.80636
Omicron_BA1	K	386	K	K386K	9.22224	0	3921	2	9.23949	9.205
Omicron_BA1	K	386	L	K386L	8.89964	-0.32261	61	2	8.92309	8.87619
Omicron_BA1	K	386	M	K386M	9.0573	-0.16495	54	2	9.08382	9.03077
Omicron_BA1	K	386	N	K386N	9.10363	-0.11862	41	2	9.13714	9.07011
Omicron_BA1	K	386	P	K386P	8.64936	-0.57289	31	2	8.69434	8.60437
Omicron_BA1	K	386	Q	K386Q	9.2234	0.00116	48	2	9.21891	9.22789
Omicron_BA1	K	386	R	K386R	9.21539	-0.00686	50	2	9.26483	9.16594
Omicron_BA1	K	386	S	K386S	9.07901	-0.14323	34	2	9.09426	9.06376
Omicron_BA1	K	386	T	K386T	8.97571	-0.24654	47	2	8.98212	8.9693
Omicron_BA1	K	386	V	K386V	8.7897	-0.43255	48	2	8.83389	8.7455
Omicron_BA1	K	386	W	K386W	8.51917	-0.70308	57	2	8.61858	8.41976
Omicron_BA1	K	386	Y	K386Y	8.66858	-0.55367	46	2	8.72905	8.6081
Omicron_BA1	L	387	A	L387A	8.68262	-0.53962	38	2	8.68065	8.6846
Omicron_BA1	L	387	C	L387C	8.06223	-1.16002	29	2	8.02696	8.0975
Omicron_BA1	L	387	D	L387D	8.80368	-0.41857	24	2	8.82869	8.77867
Omicron_BA1	L	387	E	L387E	8.4992	-0.72305	31	2	8.42242	8.57597
Omicron_BA1	L	387	F	L387F	8.65357	-0.56867	36	2	8.62255	8.68459
Omicron_BA1	L	387	G	L387G	8.72632	-0.49592	40	2	8.81274	8.6399
Omicron_BA1	L	387	H	L387H	8.72557	-0.49668	34	2	8.76833	8.68281
Omicron_BA1	L	387	I	L387I	8.87496	-0.34728	41	2	8.87884	8.87109
Omicron_BA1	L	387	K	L387K	8.64471	-0.57753	35	2	8.73057	8.55886
Omicron_BA1	L	387	L	L387L	9.22224	0	3921	2	9.23949	9.205
Omicron_BA1	L	387	M	L387M	8.74463	-0.47761	26	2	8.75717	8.7321
Omicron_BA1	L	387	N	L387N	8.63154	-0.5907	51	2	8.66423	8.59886
Omicron_BA1	L	387	P	L387P	8.52702	-0.69523	47	2	8.59068	8.46336
Omicron_BA1	L	387	Q	L387Q	8.64945	-0.5728	26	2	8.60281	8.69608
Omicron_BA1	L	387	R	L387R	8.48745	-0.7348	26	2	8.6968	8.2781
Omicron_BA1	L	387	S	L387S	8.73134	-0.4909	39	2	8.76211	8.70058
Omicron_BA1	L	387	T	L387T	8.69077	-0.53147	29	2	8.74268	8.63886
Omicron_BA1	L	387	V	L387V	8.54163	-0.68061	21	2	8.61325	8.47001
Omicron_BA1	L	387	W	L387W	8.71821	-0.50404	37	2	8.67333	8.76309
Omicron_BA1	L	387	Y	L387Y	8.63071	-0.59154	33	2	8.66892	8.59249
Omicron_BA1	N	388	A	N388A	9.13479	-0.08745	72	2	9.2315	9.03808
Omicron_BA1	N	388	C	N388C	8.5568	-0.66544	64	2	8.53157	8.58203
Omicron_BA1	N	388	D	N388D	9.19843	-0.02381	48	2	9.25528	9.14158
Omicron_BA1	N	388	E	N388E	9.24133	0.01908	56	2	9.2604	9.22225
Omicron_BA1	N	388	F	N388F	8.66768	-0.55456	57	2	8.68561	8.64976
Omicron_BA1	N	388	G	N388G	9.0233	-0.19894	64	2	9.06766	8.97894
Omicron_BA1	N	388	H	N388H	9.15217	-0.07008	44	2	9.155	9.14933
Omicron_BA1	N	388	I	N388I	8.67767	-0.54457	41	2	8.71842	8.63692
Omicron_BA1	N	388	K	N388K	9.14297	-0.07927	31	2	9.15728	9.12867
Omicron_BA1	N	388	L	N388L	8.67077	-0.55148	47	2	8.69328	8.64825
Omicron_BA1	N	388	M	N388M	8.91455	-0.3077	56	2	8.91806	8.91103
Omicron_BA1	N	388	N	N388N	9.22224	0	3921	2	9.23949	9.205
Omicron_BA1	N	388	P	N388P	9.29446	0.07221	49	2	9.27084	9.31807
Omicron_BA1	N	388	Q	N388Q	9.17382	-0.04842	48	2	9.21763	9.13002
Omicron_BA1	N	388	R	N388R	9.05181	-0.17043	41	2	9.1101	8.99353
Omicron_BA1	N	388	S	N388S	9.15207	-0.07017	46	2	9.15792	9.14623
Omicron_BA1	N	388	T	N388T	8.93003	-0.29222	45	2	8.95412	8.90593
Omicron_BA1	N	388	V	N388V	8.66246	-0.55979	52	2	8.67401	8.6509
Omicron_BA1	N	388	W	N388W	8.79198	-0.43027	55	2	8.79992	8.78403
Omicron_BA1	N	388	Y	N388Y	8.71284	-0.5094	49	2	8.75593	8.66975
Omicron_BA1	D	389	A	D389A	9.01269	-0.20956	45	2	9.0257	8.99967
Omicron_BA1	D	389	C	D389C	8.62388	-0.59836	47	2	8.66987	8.57789
Omicron_BA1	D	389	D	D389D	9.22224	0	3921	2	9.23949	9.205
Omicron_BA1	D	389	E	D389E	9.36438	0.14214	46	2	9.38313	9.34563
Omicron_BA1	D	389	F	D389F	8.79659	-0.42565	58	2	8.80891	8.78427
Omicron_BA1	D	389	G	D389G	9.00625	-0.21599	51	2	9.01548	8.99703
Omicron_BA1	D	389	H	D389H	9.17804	-0.0442	31	2	9.22017	9.13592
Omicron_BA1	D	389	I	D389I	8.68719	-0.53506	48	2	8.8083	8.56607
Omicron_BA1	D	389	K	D389K	9.05069	-0.17156	28	2	9.12113	8.98025
Omicron_BA1	D	389	L	D389L	8.64396	-0.57829	52	2	8.65634	8.63158
Omicron_BA1	D	389	M	D389M	8.81826	-0.40398	34	2	8.86601	8.77052
Omicron_BA1	D	389	N	D389N	9.14613	-0.07611	26	2	9.18932	9.10294
Omicron_BA1	D	389	P	D389P	8.65632	-0.56593	50	2	8.69597	8.61666
Omicron_BA1	D	389	Q	D389Q	9.20959	-0.01265	52	2	9.21453	9.20466
Omicron_BA1	D	389	R	D389R	9.06113	-0.16112	25	2	9.07832	9.04394
Omicron_BA1	D	389	S	D389S	9.18325	-0.03899	45	2	9.20365	9.16285
Omicron_BA1	D	389	T	D389T	9.14891	-0.07333	43	2	9.16171	9.13611
Omicron_BA1	D	389	V	D389V	8.59862	-0.62362	46	2	8.53734	8.6599
Omicron_BA1	D	389	W	D389W	8.79971	-0.42254	48	2	8.81158	8.78783
Omicron_BA1	D	389	Y	D389Y	9.05156	-0.17069	36	2	9.10018	9.00294
Omicron_BA1	L	390	A	L390A	8.98907	-0.23317	48	2	9.04638	8.93177
Omicron_BA1	L	390	C	L390C	8.63377	-0.58848	62	2	8.65197	8.61556
Omicron_BA1	L	390	D	L390D	8.6135	-0.60874	50	2	8.72163	8.50538
Omicron_BA1	L	390	E	L390E	8.78913	-0.43311	68	2	8.77728	8.80098
Omicron_BA1	L	390	F	L390F	8.77837	-0.44387	50	2	8.79471	8.76204
Omicron_BA1	L	390	G	L390G	8.72514	-0.4971	44	2	8.72421	8.72607
Omicron_BA1	L	390	H	L390H	8.9689	-0.25334	59	2	8.98618	8.95163
Omicron_BA1	L	390	I	L390I	9.04981	-0.17244	49	2	9.11763	8.98198
Omicron_BA1	L	390	K	L390K	8.89754	-0.32471	53	2	8.89573	8.89935
Omicron_BA1	L	390	L	L390L	9.22224	0	3921	2	9.23949	9.205
Omicron_BA1	L	390	M	L390M	9.17919	-0.04306	48	2	9.23074	9.12763
Omicron_BA1	L	390	N	L390N	8.8038	-0.41845	45	2	8.84007	8.76752
Omicron_BA1	L	390	P	L390P	8.67091	-0.55134	53	2	8.69194	8.64988
Omicron_BA1	L	390	Q	L390Q	9.08077	-0.14147	49	2	9.07591	9.08563
Omicron_BA1	L	390	R	L390R	8.89109	-0.33115	52	2	8.90086	8.88132
Omicron_BA1	L	390	S	L390S	8.90765	-0.3146	56	2	8.91467	8.90063
Omicron_BA1	L	390	T	L390T	8.94744	-0.27481	45	2	9.00163	8.89325
Omicron_BA1	L	390	V	L390V	8.99644	-0.22581	68	2	9.00243	8.99044
Omicron_BA1	L	390	W	L390W	8.67452	-0.54772	53	2	8.61596	8.73308
Omicron_BA1	L	390	Y	L390Y	9.21411	-0.00814	57	2	9.19319	9.23502
Omicron_BA1	C	391	A	C391A	8.58255	-0.63969	46	2	8.57396	8.59114
Omicron_BA1	C	391	C	C391C	9.22224	0	3921	2	9.23949	9.205
Omicron_BA1	C	391	D	C391D	8.58433	-0.63791	47	2	8.60147	8.5672
Omicron_BA1	C	391	E	C391E	8.61817	-0.60408	37	2	8.62773	8.6086
Omicron_BA1	C	391	F	C391F	8.57454	-0.6477	35	2	8.5478	8.60128
Omicron_BA1	C	391	G	C391G	8.57871	-0.64353	35	2	8.62581	8.53162
Omicron_BA1	C	391	H	C391H	8.67296	-0.54928	34	2	8.6727	8.67322
Omicron_BA1	C	391	I	C391I	8.65494	-0.5673	49	2	8.65703	8.65285
Omicron_BA1	C	391	K	C391K	8.77757	-0.44468	44	2	8.80471	8.75042
Omicron_BA1	C	391	L	C391L	8.57515	-0.64709	42	2	8.61736	8.53295
Omicron_BA1	C	391	M	C391M	8.55411	-0.66813	25	2	8.49211	8.61612
Omicron_BA1	C	391	N	C391N	9.00278	-0.21947	30	2	8.93225	9.07331
Omicron_BA1	C	391	P	C391P	8.78306	-0.43918	38	2	8.80237	8.76376
Omicron_BA1	C	391	Q	C391Q	8.61717	-0.60507	47	2	8.67549	8.55885
Omicron_BA1	C	391	R	C391R	8.52132	-0.70092	40	2	8.56645	8.47619
Omicron_BA1	C	391	S	C391S	8.52333	-0.69891	34	2	8.58741	8.45926
Omicron_BA1	C	391	T	C391T	8.47906	-0.74318	56	2	8.50868	8.44944
Omicron_BA1	C	391	V	C391V	8.87097	-0.35127	46	2	8.85701	8.88494
Omicron_BA1	C	391	W	C391W	8.65269	-0.56955	33	2	8.61827	8.68712
Omicron_BA1	C	391	Y	C391Y	8.60133	-0.62092	38	2	8.61192	8.59074
Omicron_BA1	F	392	A	F392A	9.00719	-0.21506	27	2	8.98895	9.02543
Omicron_BA1	F	392	C	F392C	8.57221	-0.65003	37	2	8.57983	8.56459
Omicron_BA1	F	392	D	F392D	8.53395	-0.68829	47	2	8.56062	8.50729
Omicron_BA1	F	392	E	F392E	8.56177	-0.66047	48	2	8.58773	8.53582
Omicron_BA1	F	392	F	F392F	9.22224	0	3921	2	9.23949	9.205
Omicron_BA1	F	392	G	F392G	8.43826	-0.78398	41	2	8.4641	8.41243
Omicron_BA1	F	392	H	F392H	8.59124	-0.63101	45	2	8.59347	8.589
Omicron_BA1	F	392	I	F392I	9.02863	-0.19361	23	2	9.04949	9.00778
Omicron_BA1	F	392	K	F392K	8.59716	-0.62508	39	2	8.69343	8.50089
Omicron_BA1	F	392	L	F392L	8.98218	-0.24006	47	2	9.02509	8.93928
Omicron_BA1	F	392	M	F392M	8.91783	-0.30441	52	2	8.96064	8.87502
Omicron_BA1	F	392	N	F392N	8.55774	-0.66451	30	2	8.57935	8.53612
Omicron_BA1	F	392	P	F392P	8.73327	-0.48898	44	2	8.74923	8.71731
Omicron_BA1	F	392	Q	F392Q	8.54365	-0.67859	46	2	8.56344	8.52387
Omicron_BA1	F	392	R	F392R	8.52398	-0.69826	28	2	8.59285	8.45511
Omicron_BA1	F	392	S	F392S	8.62997	-0.59228	41	2	8.6181	8.64184
Omicron_BA1	F	392	T	F392T	8.87229	-0.34995	40	2	8.90187	8.84272
Omicron_BA1	F	392	V	F392V	9.03725	-0.18499	30	2	9.08076	8.99375
Omicron_BA1	F	392	W	F392W	9.41417	0.19192	43	2	9.42519	9.40314
Omicron_BA1	F	392	Y	F392Y	9.03031	-0.19193	39	2	9.02002	9.04061
Omicron_BA1	T	393	A	T393A	9.0832	-0.13904	33	2	9.09461	9.0718
Omicron_BA1	T	393	C	T393C	8.65316	-0.56908	51	2	8.63937	8.66696
Omicron_BA1	T	393	D	T393D	9.13902	-0.08323	53	2	9.1954	9.08263
Omicron_BA1	T	393	E	T393E	9.17669	-0.04556	50	2	9.19674	9.15663
Omicron_BA1	T	393	F	T393F	8.63252	-0.58973	52	2	8.62554	8.6395
Omicron_BA1	T	393	G	T393G	8.974	-0.24825	62	2	8.92353	9.02447
Omicron_BA1	T	393	H	T393H	9.0414	-0.18085	50	2	9.06936	9.01343
Omicron_BA1	T	393	I	T393I	8.69621	-0.52604	37	2	8.73347	8.65895
Omicron_BA1	T	393	K	T393K	9.2059	-0.01634	45	2	9.2542	9.1576
Omicron_BA1	T	393	L	T393L	8.68423	-0.53801	51	2	8.73242	8.63604
Omicron_BA1	T	393	M	T393M	8.67928	-0.54296	49	2	8.69101	8.66755
Omicron_BA1	T	393	N	T393N	9.15374	-0.0685	42	2	9.19638	9.11111
Omicron_BA1	T	393	P	T393P	8.7253	-0.49694	45	2	8.77731	8.67329
Omicron_BA1	T	393	Q	T393Q	8.98899	-0.23325	50	2	9.00307	8.97491
Omicron_BA1	T	393	R	T393R	9.10743	-0.11481	48	2	9.09231	9.12256
Omicron_BA1	T	393	S	T393S	9.23452	0.01228	48	2	9.21049	9.25855
Omicron_BA1	T	393	T	T393T	9.22224	0	3921	2	9.23949	9.205
Omicron_BA1	T	393	V	T393V	8.80784	-0.4144	45	2	8.80584	8.80984
Omicron_BA1	T	393	W	T393W	8.69911	-0.52313	43	2	8.75826	8.63996
Omicron_BA1	T	393	Y	T393Y	8.77498	-0.44726	44	2	8.72573	8.82424
Omicron_BA1	N	394	A	N394A	9.26945	0.0472	50	2	9.27152	9.26737
Omicron_BA1	N	394	C	N394C	9.10324	-0.11901	52	2	9.08053	9.12595
Omicron_BA1	N	394	D	N394D	9.00927	-0.21297	61	2	9.06323	8.95531
Omicron_BA1	N	394	E	N394E	9.19841	-0.02384	55	2	9.21042	9.18639
Omicron_BA1	N	394	F	N394F	9.01095	-0.2113	40	2	8.97821	9.04368
Omicron_BA1	N	394	G	N394G	8.909	-0.31324	44	2	8.87361	8.9444
Omicron_BA1	N	394	H	N394H	9.2702	0.04795	47	2	9.27534	9.26506
Omicron_BA1	N	394	I	N394I	9.31828	0.09604	32	2	9.32481	9.31176
Omicron_BA1	N	394	K	N394K	9.00289	-0.21935	39	2	9.09682	8.90896
Omicron_BA1	N	394	L	N394L	8.95391	-0.26834	36	2	8.99779	8.91002
Omicron_BA1	N	394	M	N394M	9.04691	-0.17534	46	2	9.03779	9.05602
Omicron_BA1	N	394	N	N394N	9.22224	0	3921	2	9.23949	9.205
Omicron_BA1	N	394	P	N394P	9.18433	-0.03792	49	2	9.24417	9.12448
Omicron_BA1	N	394	Q	N394Q	9.14262	-0.07962	45	2	9.14191	9.14333
Omicron_BA1	N	394	R	N394R	9.0278	-0.19445	56	2	9.03365	9.02195
Omicron_BA1	N	394	S	N394S	9.16777	-0.05447	44	2	9.19707	9.13847
Omicron_BA1	N	394	T	N394T	9.09063	-0.13162	43	2	9.08317	9.09808
Omicron_BA1	N	394	V	N394V	9.28895	0.0667	45	2	9.3138	9.26409
Omicron_BA1	N	394	W	N394W	9.04349	-0.17875	55	2	9.11348	8.9735
Omicron_BA1	N	394	Y	N394Y	9.21008	-0.01216	37	2	9.22103	9.19914
Omicron_BA1	V	395	A	V395A	9.05587	-0.16637	30	2	9.13093	8.98081
Omicron_BA1	V	395	C	V395C	8.98323	-0.23902	52	2	8.97596	8.9905
Omicron_BA1	V	395	D	V395D	6.53785	-2.68439	41	2	6.82486	6.25085
Omicron_BA1	V	395	E	V395E	6.99481	-2.22743	36	2	7.19162	6.79801
Omicron_BA1	V	395	F	V395F	9.03367	-0.18857	41	2	9.08273	8.98462
Omicron_BA1	V	395	G	V395G	9.08651	-0.13573	54	2	9.10473	9.06829
Omicron_BA1	V	395	H	V395H	7.82008	-1.40217	41	2	7.95574	7.68441
Omicron_BA1	V	395	I	V395I	9.34066	0.11842	49	2	9.31977	9.36155
Omicron_BA1	V	395	K	V395K	7.96223	-1.26001	35	2	8.0082	7.91627
Omicron_BA1	V	395	L	V395L	9.2407	0.01845	43	2	9.3132	9.1682
Omicron_BA1	V	395	M	V395M	9.21989	-0.00235	30	2	9.2574	9.18239
Omicron_BA1	V	395	N	V395N	7.4366	-1.78565	33	2	7.62593	7.24726
Omicron_BA1	V	395	P	V395P	7.29271	-1.92954	50	2	7.46738	7.11804
Omicron_BA1	V	395	Q	V395Q	7.89698	-1.32527	40	2	7.89989	7.89407
Omicron_BA1	V	395	R	V395R	8.80554	-0.4167	41	2	8.80642	8.80466
Omicron_BA1	V	395	S	V395S	8.59914	-0.62311	41	2	8.66337	8.5349
Omicron_BA1	V	395	T	V395T	8.74321	-0.47903	33	2	8.8053	8.68113
Omicron_BA1	V	395	V	V395V	9.22224	0	3921	2	9.23949	9.205
Omicron_BA1	V	395	W	V395W	8.4108	-0.81144	35	2	8.54873	8.27287
Omicron_BA1	V	395	Y	V395Y	8.65088	-0.57136	38	2	8.63787	8.6639
Omicron_BA1	Y	396	A	Y396A	8.6846	-0.53765	60	2	8.696	8.67319
Omicron_BA1	Y	396	C	Y396C	8.68046	-0.54179	71	2	8.75147	8.60944
Omicron_BA1	Y	396	D	Y396D	8.6775	-0.54474	64	2	8.69894	8.65607
Omicron_BA1	Y	396	E	Y396E	8.56242	-0.65983	61	2	8.53081	8.59402
Omicron_BA1	Y	396	F	Y396F	9.03481	-0.18744	44	2	9.0198	9.04982
Omicron_BA1	Y	396	G	Y396G	7.35701	-1.86524	64	2	7.47394	7.24008
Omicron_BA1	Y	396	H	Y396H	8.65804	-0.5642	42	2	8.71667	8.59942
Omicron_BA1	Y	396	I	Y396I	9.19647	-0.02577	58	2	9.19308	9.19987
Omicron_BA1	Y	396	K	Y396K	8.72809	-0.49416	59	2	8.77903	8.67715
Omicron_BA1	Y	396	L	Y396L	8.95351	-0.26873	71	2	8.92369	8.98333
Omicron_BA1	Y	396	M	Y396M	8.97713	-0.24511	55	2	9.04375	8.91051
Omicron_BA1	Y	396	N	Y396N	8.99047	-0.23177	36	2	8.95786	9.02309
Omicron_BA1	Y	396	P	Y396P	6.56988	-2.65236	58	2	6.86729	6.27247
Omicron_BA1	Y	396	Q	Y396Q	8.71172	-0.51052	62	2	8.77655	8.64689
Omicron_BA1	Y	396	R	Y396R	8.52526	-0.69699	53	2	8.46598	8.58453
Omicron_BA1	Y	396	S	Y396S	8.65215	-0.5701	56	2	8.6669	8.6374
Omicron_BA1	Y	396	T	Y396T	9.15084	-0.07141	48	2	9.14767	9.154
Omicron_BA1	Y	396	V	Y396V	9.21035	-0.01189	66	2	9.2211	9.1996
Omicron_BA1	Y	396	W	Y396W	9.1166	-0.10565	93	2	9.12256	9.11064
Omicron_BA1	Y	396	Y	Y396Y	9.22224	0	3921	2	9.23949	9.205
Omicron_BA1	A	397	A	A397A	9.22224	0	3921	2	9.23949	9.205
Omicron_BA1	A	397	C	A397C	8.76646	-0.45578	48	2	8.84338	8.68954
Omicron_BA1	A	397	D	A397D	6.11016	-3.11208	55	2	6.351	5.86932
Omicron_BA1	A	397	E	A397E	7.76218	-1.46006	54	2	7.81464	7.70973
Omicron_BA1	A	397	F	A397F	8.62227	-0.59997	49	2	8.69917	8.54537
Omicron_BA1	A	397	G	A397G	7.31799	-1.90425	51	2	7.39496	7.24102
Omicron_BA1	A	397	H	A397H	7.51297	-1.70928	42	2	7.5956	7.43034
Omicron_BA1	A	397	I	A397I	8.87655	-0.3457	50	2	8.91351	8.83958
Omicron_BA1	A	397	K	A397K	7.7697	-1.45254	42	2	7.77292	7.76649
Omicron_BA1	A	397	L	A397L	9.04158	-0.18066	35	2	9.10749	8.97567
Omicron_BA1	A	397	M	A397M	8.98885	-0.23339	46	2	9.00056	8.97714
Omicron_BA1	A	397	N	A397N	6.05705	-3.1652	40	2	6.12783	5.98627
Omicron_BA1	A	397	P	A397P	6.26235	-2.9599	39	2	6.07582	6.44888
Omicron_BA1	A	397	Q	A397Q	8.29756	-0.92469	36	2	8.3822	8.21291
Omicron_BA1	A	397	R	A397R	7.93364	-1.2886	49	2	8.01717	7.85012
Omicron_BA1	A	397	S	A397S	7.92218	-1.30007	40	2	8.04095	7.80341
Omicron_BA1	A	397	T	A397T	8.38867	-0.83357	44	2	8.46471	8.31263
Omicron_BA1	A	397	V	A397V	8.93925	-0.283	67	2	8.99853	8.87997
Omicron_BA1	A	397	W	A397W	8.70548	-0.51676	47	2	8.71439	8.69657
Omicron_BA1	A	397	Y	A397Y	8.40068	-0.82156	54	2	8.39372	8.40764
Omicron_BA1	D	398	A	D398A	7.45896	-1.76329	61	2	7.54798	7.36994
Omicron_BA1	D	398	C	D398C	7.1493	-2.07294	68	2	7.30044	6.99817
Omicron_BA1	D	398	D	D398D	9.22224	0	3921	2	9.23949	9.205
Omicron_BA1	D	398	E	D398E	7.01867	-2.20357	59	2	7.09681	6.94053
Omicron_BA1	D	398	F	D398F	7.62687	-1.59538	54	2	7.58653	7.66721
Omicron_BA1	D	398	G	D398G	7.3113	-1.91095	53	2	7.34921	7.27338
Omicron_BA1	D	398	H	D398H	7.94787	-1.27438	57	2	7.99197	7.90376
Omicron_BA1	D	398	I	D398I	7.50983	-1.71241	59	2	7.47934	7.54032
Omicron_BA1	D	398	K	D398K	7.47512	-1.74712	49	2	7.43697	7.51327
Omicron_BA1	D	398	L	D398L	7.53662	-1.68562	73	2	7.5168	7.55644
Omicron_BA1	D	398	M	D398M	7.86966	-1.35258	49	2	7.90802	7.83131
Omicron_BA1	D	398	N	D398N	7.39669	-1.82556	57	2	7.46484	7.32854
Omicron_BA1	D	398	P	D398P	7.02032	-2.20192	49	2	7.04346	6.99719
Omicron_BA1	D	398	Q	D398Q	7.22342	-1.99882	56	2	7.259	7.18784
Omicron_BA1	D	398	R	D398R	7.54667	-1.67558	53	2	7.58962	7.50371
Omicron_BA1	D	398	S	D398S	7.47959	-1.74266	68	2	7.40412	7.55505
Omicron_BA1	D	398	T	D398T	7.51339	-1.70885	57	2	7.51383	7.51295
Omicron_BA1	D	398	V	D398V	7.4703	-1.75195	86	2	7.54547	7.39512
Omicron_BA1	D	398	W	D398W	7.5999	-1.62234	63	2	7.48517	7.71464
Omicron_BA1	D	398	Y	D398Y	7.82043	-1.40182	51	2	7.71336	7.9275
Omicron_BA1	S	399	A	S399A	8.56568	-0.65657	43	2	8.63655	8.49481
Omicron_BA1	S	399	C	S399C	7.85198	-1.37026	74	2	7.87267	7.83129
Omicron_BA1	S	399	D	S399D	7.48519	-1.73706	57	2	7.68162	7.28876
Omicron_BA1	S	399	E	S399E	7.40423	-1.81802	56	2	7.52544	7.28302
Omicron_BA1	S	399	F	S399F	8.25145	-0.97079	59	2	8.33483	8.16807
Omicron_BA1	S	399	G	S399G	7.43527	-1.78697	50	2	7.45152	7.41903
Omicron_BA1	S	399	H	S399H	7.96502	-1.25722	40	2	8.01797	7.91207
Omicron_BA1	S	399	I	S399I	7.60069	-1.62155	52	2	7.66128	7.54011
Omicron_BA1	S	399	K	S399K	7.68674	-1.5355	58	2	7.8025	7.57099
Omicron_BA1	S	399	L	S399L	7.88541	-1.33684	47	2	7.92827	7.84255
Omicron_BA1	S	399	M	S399M	8.53655	-0.68569	43	2	8.57627	8.49684
Omicron_BA1	S	399	N	S399N	8.07826	-1.14399	38	2	8.12114	8.03537
Omicron_BA1	S	399	P	S399P	6.6078	-2.61445	44	2	6.84144	6.37415
Omicron_BA1	S	399	Q	S399Q	8.22403	-0.99821	46	2	8.20904	8.23903
Omicron_BA1	S	399	R	S399R	8.08753	-1.13472	47	2	8.07542	8.09963
Omicron_BA1	S	399	S	S399S	9.22224	0	3921	2	9.23949	9.205
Omicron_BA1	S	399	T	S399T	8.91138	-0.31086	49	2	8.91191	8.91085
Omicron_BA1	S	399	V	S399V	7.59315	-1.62909	49	2	7.73371	7.4526
Omicron_BA1	S	399	W	S399W	8.15878	-1.06346	63	2	8.15471	8.16285
Omicron_BA1	S	399	Y	S399Y	8.68623	-0.53601	57	2	8.73557	8.6369
Omicron_BA1	F	400	A	F400A	6.44148	-2.78077	34	2	6.40036	6.48259
Omicron_BA1	F	400	C	F400C	6.14818	-3.07407	53	2	6.29099	6.00536
Omicron_BA1	F	400	D	F400D	5.51599	-3.70626	43	2	5.59653	5.43545
Omicron_BA1	F	400	E	F400E	5.78982	-3.43242	32	2	5.87768	5.70197
Omicron_BA1	F	400	F	F400F	9.22224	0	3921	2	9.23949	9.205
Omicron_BA1	F	400	G	F400G	6.54833	-2.67392	49	2	6.63885	6.4578
Omicron_BA1	F	400	H	F400H	6.63262	-2.58962	52	2	6.80199	6.46325
Omicron_BA1	F	400	I	F400I	6.75547	-2.46678	26	2	6.66369	6.84724
Omicron_BA1	F	400	K	F400K	6.99386	-2.22838	39	2	7.27442	6.7133
Omicron_BA1	F	400	L	F400L	7.14994	-2.07231	58	2	7.16362	7.13626
Omicron_BA1	F	400	M	F400M	7.99872	-1.22352	38	2	7.95862	8.03882
Omicron_BA1	F	400	N	F400N	6.36227	-2.85997	45	2	6.39263	6.33192
Omicron_BA1	F	400	P	F400P	6.55423	-2.66801	49	2	6.46607	6.64239
Omicron_BA1	F	400	Q	F400Q	5.98723	-3.23501	39	2	5.94888	6.02558
Omicron_BA1	F	400	R	F400R	6.82258	-2.39967	45	2	7.0456	6.59956
Omicron_BA1	F	400	S	F400S	6.27062	-2.95163	38	2	5.88552	6.65571
Omicron_BA1	F	400	T	F400T	6.22188	-3.00037	38	2	6.30975	6.13401
Omicron_BA1	F	400	V	F400V	5.99408	-3.22817	40	2	5.75291	6.23524
Omicron_BA1	F	400	W	F400W	6.55479	-2.66746	58	2	6.72129	6.38829
Omicron_BA1	F	400	Y	F400Y	7.59166	-1.63059	43	2	7.72273	7.46059
Omicron_BA1	V	401	A	V401A	7.78748	-1.43477	52	2	7.79064	7.78431
Omicron_BA1	V	401	C	V401C	7.83597	-1.38627	38	2	7.86192	7.81002
Omicron_BA1	V	401	D	V401D	5.89124	-3.33101	50	2	5.85936	5.92311
Omicron_BA1	V	401	E	V401E	5.73917	-3.48307	48	2	5.62158	5.85677
Omicron_BA1	V	401	F	V401F	6.33511	-2.88713	44	2	6.35491	6.31532
Omicron_BA1	V	401	G	V401G	6.64885	-2.57339	52	2	6.77965	6.51805
Omicron_BA1	V	401	H	V401H	6.44923	-2.77301	51	2	6.44807	6.4504
Omicron_BA1	V	401	I	V401I	8.57686	-0.64538	41	2	8.64595	8.50777
Omicron_BA1	V	401	K	V401K	6.92357	-2.29867	48	2	6.98445	6.8627
Omicron_BA1	V	401	L	V401L	7.8912	-1.33104	61	2	7.95658	7.82582
Omicron_BA1	V	401	M	V401M	7.69113	-1.53111	43	2	7.60985	7.77241
Omicron_BA1	V	401	N	V401N	6.51977	-2.70247	37	2	6.24395	6.79559
Omicron_BA1	V	401	P	V401P	5.90292	-3.31933	37	2	5.77313	6.03271
Omicron_BA1	V	401	Q	V401Q	6.29836	-2.92389	31	2	6.38648	6.21024
Omicron_BA1	V	401	R	V401R	6.93285	-2.28939	47	2	7.00801	6.85769
Omicron_BA1	V	401	S	V401S	6.84121	-2.38103	41	2	6.68458	6.99784
Omicron_BA1	V	401	T	V401T	8.35947	-0.86277	59	2	8.4019	8.31705
Omicron_BA1	V	401	V	V401V	9.22224	0	3921	2	9.23949	9.205
Omicron_BA1	V	401	W	V401W	6.4097	-2.81254	47	2	6.22602	6.59339
Omicron_BA1	V	401	Y	V401Y	6.5485	-2.67375	54	2	6.3345	6.76249
Omicron_BA1	I	402	A	I402A	7.6309	-1.59134	39	2	7.62874	7.63307
Omicron_BA1	I	402	C	I402C	8.52635	-0.6959	42	2	8.64912	8.40358
Omicron_BA1	I	402	D	I402D	5.90334	-3.31891	43	2	6.12062	5.68605
Omicron_BA1	I	402	E	I402E	5.94869	-3.27356	38	2	5.80967	6.0877
Omicron_BA1	I	402	F	I402F	5.9582	-3.26404	35	2	5.89149	6.02492
Omicron_BA1	I	402	G	I402G	6.16754	-3.0547	54	2	6.14266	6.19243
Omicron_BA1	I	402	H	I402H	6.67921	-2.54303	46	2	6.66785	6.69057
Omicron_BA1	I	402	I	I402I	9.22224	0	3921	2	9.23949	9.205
Omicron_BA1	I	402	K	I402K	6.39704	-2.82521	44	2	6.54027	6.2538
Omicron_BA1	I	402	L	I402L	8.87163	-0.35061	54	2	8.9899	8.75336
Omicron_BA1	I	402	M	I402M	7.35431	-1.86793	50	2	7.35249	7.35614
Omicron_BA1	I	402	N	I402N	6.64536	-2.57689	41	2	6.60968	6.68104
Omicron_BA1	I	402	P	I402P	6.35605	-2.8662	54	2	6.22736	6.48474
Omicron_BA1	I	402	Q	I402Q	6.24498	-2.97726	40	2	6.2145	6.27546
Omicron_BA1	I	402	R	I402R	6.89998	-2.32226	29	2	6.86276	6.93721
Omicron_BA1	I	402	S	I402S	6.7727	-2.44955	37	2	6.73879	6.8066
Omicron_BA1	I	402	T	I402T	7.96067	-1.26158	35	2	7.86898	8.05235
Omicron_BA1	I	402	V	I402V	9.2921	0.06985	42	2	9.26252	9.32168
Omicron_BA1	I	402	W	I402W	6.46332	-2.75893	46	2	6.34679	6.57984
Omicron_BA1	I	402	Y	I402Y	6.2961	-2.92615	50	2	6.09028	6.50192
Omicron_BA1	R	403	A	R403A	8.509	-0.71325	59	2	8.48481	8.53319
Omicron_BA1	R	403	C	R403C	7.63273	-1.58952	51	2	7.54535	7.7201
Omicron_BA1	R	403	D	R403D	6.61306	-2.60918	41	2	6.47276	6.75336
Omicron_BA1	R	403	E	R403E	7.45015	-1.7721	44	2	7.49696	7.40333
Omicron_BA1	R	403	F	R403F	5.7163	-3.50595	35	2	5.89926	5.53333
Omicron_BA1	R	403	G	R403G	7.89907	-1.32317	34	2	7.77197	8.02617
Omicron_BA1	R	403	H	R403H	6.03249	-3.18975	39	2	6.12315	5.94184
Omicron_BA1	R	403	I	R403I	5.97423	-3.24802	45	2	5.86965	6.07881
Omicron_BA1	R	403	K	R403K	8.95835	-0.26389	36	2	8.9881	8.9286
Omicron_BA1	R	403	L	R403L	5.99545	-3.2268	56	2	6.0756	5.91529
Omicron_BA1	R	403	M	R403M	8.25478	-0.96746	51	2	8.24606	8.2635
Omicron_BA1	R	403	N	R403N	8.1521	-1.07015	31	2	8.11608	8.18812
Omicron_BA1	R	403	P	R403P	7.58926	-1.63299	36	2	7.54959	7.62893
Omicron_BA1	R	403	Q	R403Q	8.46205	-0.7602	39	2	8.502	8.42209
Omicron_BA1	R	403	R	R403R	9.22224	0	3921	2	9.23949	9.205
Omicron_BA1	R	403	S	R403S	8.47119	-0.75106	34	2	8.46442	8.47795
Omicron_BA1	R	403	T	R403T	7.94936	-1.27288	49	2	7.90363	7.9951
Omicron_BA1	R	403	V	R403V	6.00387	-3.21838	46	2	6.2328	5.77494
Omicron_BA1	R	403	W	R403W	5.71934	-3.50291	36	2	5.66401	5.77467
Omicron_BA1	R	403	Y	R403Y	5.90998	-3.31227	47	2	5.72851	6.09144
Omicron_BA1	G	404	A	G404A	7.73484	-1.48741	51	2	7.67961	7.79006
Omicron_BA1	G	404	C	G404C	6.78934	-2.43291	50	2	6.91151	6.66716
Omicron_BA1	G	404	D	G404D	5.94461	-3.27763	65	2	5.86836	6.02087
Omicron_BA1	G	404	E	G404E	6.95369	-2.26855	52	2	6.98133	6.92606
Omicron_BA1	G	404	F	G404F	7.06172	-2.16052	57	2	7.08917	7.03427
Omicron_BA1	G	404	G	G404G	9.22224	0	3921	2	9.23949	9.205
Omicron_BA1	G	404	H	G404H	7.29763	-1.92462	55	2	7.33773	7.25752
Omicron_BA1	G	404	I	G404I	6.43059	-2.79166	63	2	6.23609	6.62508
Omicron_BA1	G	404	K	G404K	7.76032	-1.46192	51	2	7.69828	7.82236
Omicron_BA1	G	404	L	G404L	6.74585	-2.47639	78	2	6.78791	6.7038
Omicron_BA1	G	404	M	G404M	7.23266	-1.98958	57	2	7.2697	7.19563
Omicron_BA1	G	404	N	G404N	6.8579	-2.36435	66	2	6.75746	6.95833
Omicron_BA1	G	404	P	G404P	6.27871	-2.94353	54	2	6.32752	6.2299
Omicron_BA1	G	404	Q	G404Q	7.63523	-1.58702	45	2	7.6113	7.65915
Omicron_BA1	G	404	R	G404R	7.60123	-1.62101	59	2	7.62525	7.57722
Omicron_BA1	G	404	S	G404S	7.26766	-1.95458	61	2	7.17612	7.35921
Omicron_BA1	G	404	T	G404T	6.80172	-2.42053	53	2	6.68182	6.92161
Omicron_BA1	G	404	V	G404V	6.71374	-2.5085	58	2	6.69571	6.73178
Omicron_BA1	G	404	W	G404W	7.14008	-2.08217	66	2	7.11165	7.16851
Omicron_BA1	G	404	Y	G404Y	7.36089	-1.86135	66	2	7.39185	7.32994
Omicron_BA1	D	405	A	D405A	9.36258	0.14033	34	2	9.42125	9.3039
Omicron_BA1	D	405	C	D405C	8.07725	-1.145	29	2	8.13263	8.02187
Omicron_BA1	D	405	D	D405D	9.22224	0	3921	2	9.23949	9.205
Omicron_BA1	D	405	E	D405E	8.79623	-0.42601	26	2	8.76331	8.82915
Omicron_BA1	D	405	F	D405F	8.62678	-0.59547	32	2	8.55772	8.69584
Omicron_BA1	D	405	G	D405G	9.24148	0.01923	40	2	9.32265	9.1603
Omicron_BA1	D	405	H	D405H	8.83415	-0.3881	40	2	8.85936	8.80894
Omicron_BA1	D	405	I	D405I	7.9559	-1.26634	40	2	7.95116	7.96064
Omicron_BA1	D	405	K	D405K	8.49475	-0.7275	45	2	8.54401	8.44549
Omicron_BA1	D	405	L	D405L	8.63661	-0.58564	35	2	8.65328	8.61994
Omicron_BA1	D	405	M	D405M	8.76467	-0.45758	32	2	8.81825	8.71108
Omicron_BA1	D	405	N	D405N	8.65481	-0.56743	26	2	8.58618	8.72344
Omicron_BA1	D	405	P	D405P	7.28275	-1.9395	32	2	7.15565	7.40985
Omicron_BA1	D	405	Q	D405Q	8.77184	-0.4504	34	2	8.73784	8.80584
Omicron_BA1	D	405	R	D405R	8.5826	-0.63964	39	2	8.66207	8.50314
Omicron_BA1	D	405	S	D405S	8.99311	-0.22913	22	2	9.04206	8.94417
Omicron_BA1	D	405	T	D405T	8.54481	-0.67743	37	2	8.54834	8.54128
Omicron_BA1	D	405	V	D405V	7.94633	-1.27591	33	2	7.95081	7.94185
Omicron_BA1	D	405	W	D405W	8.30383	-0.91841	50	2	8.25885	8.34881
Omicron_BA1	D	405	Y	D405Y	8.59689	-0.62535	36	2	8.6726	8.52119
Omicron_BA1	E	406	A	E406A	7.60344	-1.6188	52	2	7.58362	7.62326
Omicron_BA1	E	406	C	E406C	7.30808	-1.91416	48	2	7.35586	7.26031
Omicron_BA1	E	406	D	E406D	8.50948	-0.71276	53	2	8.45986	8.55911
Omicron_BA1	E	406	E	E406E	9.22224	0	3921	2	9.23949	9.205
Omicron_BA1	E	406	F	E406F	7.18078	-2.04147	54	2	7.0686	7.29295
Omicron_BA1	E	406	G	E406G	7.30181	-1.92044	52	2	7.27194	7.33167
Omicron_BA1	E	406	H	E406H	8.76944	-0.4528	47	2	8.77504	8.76384
Omicron_BA1	E	406	I	E406I	7.12543	-2.09682	64	2	7.17107	7.07978
Omicron_BA1	E	406	K	E406K	7.36698	-1.85526	56	2	7.33536	7.39861
Omicron_BA1	E	406	L	E406L	7.46818	-1.75406	56	2	7.47283	7.46354
Omicron_BA1	E	406	M	E406M	7.36195	-1.8603	73	2	7.38122	7.34267
Omicron_BA1	E	406	N	E406N	7.35715	-1.86509	43	2	7.31547	7.39884
Omicron_BA1	E	406	P	E406P	6.83687	-2.38537	61	2	6.91642	6.75733
Omicron_BA1	E	406	Q	E406Q	8.85411	-0.36814	59	2	8.85019	8.85802
Omicron_BA1	E	406	R	E406R	7.33668	-1.88556	54	2	7.47247	7.20089
Omicron_BA1	E	406	S	E406S	7.47931	-1.74293	51	2	7.48397	7.47466
Omicron_BA1	E	406	T	E406T	7.24655	-1.97569	52	2	7.40681	7.08629
Omicron_BA1	E	406	V	E406V	7.05699	-2.16526	47	2	6.84784	7.26613
Omicron_BA1	E	406	W	E406W	7.15496	-2.06728	53	2	7.14111	7.16882
Omicron_BA1	E	406	Y	E406Y	7.28405	-1.93819	67	2	7.15849	7.40962
Omicron_BA1	V	407	A	V407A	7.87992	-1.34232	35	2	7.83081	7.92904
Omicron_BA1	V	407	C	V407C	7.97531	-1.24694	38	2	7.95029	8.00032
Omicron_BA1	V	407	D	V407D	6.47547	-2.74677	42	2	6.36215	6.5888
Omicron_BA1	V	407	E	V407E	7.00584	-2.2164	57	2	7.12282	6.88886
Omicron_BA1	V	407	F	V407F	7.90374	-1.31851	49	2	7.92527	7.8822
Omicron_BA1	V	407	G	V407G	7.30691	-1.91533	56	2	7.54082	7.07301
Omicron_BA1	V	407	H	V407H	7.43854	-1.78371	50	2	7.41706	7.46001
Omicron_BA1	V	407	I	V407I	8.89607	-0.32618	35	2	8.9374	8.85473
Omicron_BA1	V	407	K	V407K	8.00519	-1.21706	38	2	8.10454	7.90584
Omicron_BA1	V	407	L	V407L	9.18234	-0.03991	43	2	9.16259	9.20208
Omicron_BA1	V	407	M	V407M	8.70677	-0.51548	57	2	8.78133	8.63221
Omicron_BA1	V	407	N	V407N	7.67839	-1.54385	50	2	7.73383	7.62295
Omicron_BA1	V	407	P	V407P	6.55799	-2.66426	37	2	6.42789	6.68809
Omicron_BA1	V	407	Q	V407Q	8.03171	-1.19054	46	2	8.1594	7.90402
Omicron_BA1	V	407	R	V407R	8.77022	-0.45202	29	2	8.8047	8.73574
Omicron_BA1	V	407	S	V407S	7.48526	-1.73699	43	2	7.65468	7.31584
Omicron_BA1	V	407	T	V407T	8.34499	-0.87726	43	2	8.44331	8.24666
Omicron_BA1	V	407	V	V407V	9.22224	0	3921	2	9.23949	9.205
Omicron_BA1	V	407	W	V407W	7.46677	-1.75547	47	2	7.52341	7.41014
Omicron_BA1	V	407	Y	V407Y	7.66368	-1.55857	28	2	7.79719	7.53016
Omicron_BA1	R	408	A	R408A	9.12676	-0.09548	34	2	9.11424	9.13928
Omicron_BA1	R	408	C	R408C	8.56958	-0.65267	59	2	8.56674	8.57242
Omicron_BA1	R	408	D	R408D	8.65711	-0.56514	32	2	8.62331	8.6909
Omicron_BA1	R	408	E	R408E	8.69781	-0.52443	45	2	8.70151	8.69411
Omicron_BA1	R	408	F	R408F	8.4741	-0.74815	48	2	8.46866	8.47954
Omicron_BA1	R	408	G	R408G	8.93004	-0.2922	51	2	8.93919	8.9209
Omicron_BA1	R	408	H	R408H	8.88356	-0.33869	40	2	8.81828	8.94884
Omicron_BA1	R	408	I	R408I	8.66517	-0.55708	33	2	8.68665	8.64369
Omicron_BA1	R	408	K	R408K	9.22499	0.00275	43	2	9.29707	9.15292
Omicron_BA1	R	408	L	R408L	8.6227	-0.59954	48	2	8.67466	8.57074
Omicron_BA1	R	408	M	R408M	8.70906	-0.51318	53	2	8.68497	8.73315
Omicron_BA1	R	408	N	R408N	8.90478	-0.31746	37	2	8.85544	8.95413
Omicron_BA1	R	408	P	R408P	8.99689	-0.22535	46	2	9.03505	8.95873
Omicron_BA1	R	408	Q	R408Q	9.0965	-0.12575	44	2	9.13693	9.05606
Omicron_BA1	R	408	R	R408R	9.22224	0	3921	2	9.23949	9.205
Omicron_BA1	R	408	S	R408S	9.1016	-0.12064	50	2	9.16294	9.04027
Omicron_BA1	R	408	T	R408T	8.94886	-0.27338	59	2	8.9583	8.93943
Omicron_BA1	R	408	V	R408V	8.808	-0.41425	56	2	8.77453	8.84146
Omicron_BA1	R	408	W	R408W	8.51531	-0.70693	39	2	8.4732	8.55743
Omicron_BA1	R	408	Y	R408Y	8.5819	-0.64034	31	2	8.49349	8.67032
Omicron_BA1	Q	409	A	Q409A	7.89701	-1.32524	32	2	8.0025	7.79151
Omicron_BA1	Q	409	C	Q409C	7.43849	-1.78375	62	2	7.53344	7.34355
Omicron_BA1	Q	409	D	Q409D	7.71587	-1.50638	44	2	7.68578	7.74596
Omicron_BA1	Q	409	E	Q409E	8.69386	-0.52838	61	2	8.70896	8.67877
Omicron_BA1	Q	409	F	Q409F	7.92093	-1.30131	46	2	7.94264	7.89923
Omicron_BA1	Q	409	G	Q409G	7.42587	-1.79638	60	2	7.47644	7.37529
Omicron_BA1	Q	409	H	Q409H	7.91526	-1.30698	37	2	7.89125	7.93928
Omicron_BA1	Q	409	I	Q409I	7.15274	-2.06951	43	2	7.22276	7.08271
Omicron_BA1	Q	409	K	Q409K	8.4343	-0.78794	32	2	8.52824	8.34036
Omicron_BA1	Q	409	L	Q409L	7.83412	-1.38813	49	2	7.90507	7.76317
Omicron_BA1	Q	409	M	Q409M	8.1399	-1.08235	53	2	8.2561	8.02369
Omicron_BA1	Q	409	N	Q409N	8.16232	-1.05992	31	2	8.24144	8.0832
Omicron_BA1	Q	409	P	Q409P	6.18499	-3.03726	52	2	6.05796	6.31202
Omicron_BA1	Q	409	Q	Q409Q	9.22224	0	3921	2	9.23949	9.205
Omicron_BA1	Q	409	R	Q409R	7.79087	-1.43138	42	2	7.80077	7.78097
Omicron_BA1	Q	409	S	Q409S	7.85001	-1.37224	36	2	7.83433	7.86569
Omicron_BA1	Q	409	T	Q409T	7.83379	-1.38845	36	2	7.8273	7.84029
Omicron_BA1	Q	409	V	Q409V	7.2645	-1.95775	38	2	7.31543	7.21357
Omicron_BA1	Q	409	W	Q409W	7.2478	-1.97445	51	2	7.37925	7.11634
Omicron_BA1	Q	409	Y	Q409Y	7.88109	-1.34116	38	2	7.81348	7.94869
Omicron_BA1	I	410	A	I410A	6.95533	-2.26692	51	2	7.03885	6.87181
Omicron_BA1	I	410	C	I410C	6.95774	-2.26451	48	2	7.10658	6.8089
Omicron_BA1	I	410	D	I410D	5.72488	-3.49737	52	2	5.65358	5.79618
Omicron_BA1	I	410	E	I410E	5.98509	-3.23715	36	2	5.8634	6.10678
Omicron_BA1	I	410	F	I410F	6.7707	-2.45155	41	2	6.6945	6.84689
Omicron_BA1	I	410	G	I410G	6.15224	-3.07001	47	2	6.07339	6.23108
Omicron_BA1	I	410	H	I410H	6.28808	-2.93416	45	2	6.1744	6.40177
Omicron_BA1	I	410	I	I410I	9.22224	0	3921	2	9.23949	9.205
Omicron_BA1	I	410	K	I410K	6.61827	-2.60398	35	2	6.55213	6.6844
Omicron_BA1	I	410	L	I410L	8.58865	-0.63359	49	2	8.66743	8.50988
Omicron_BA1	I	410	M	I410M	7.7773	-1.44495	39	2	7.79422	7.76038
Omicron_BA1	I	410	N	I410N	6.17387	-3.04838	50	2	6.24411	6.10362
Omicron_BA1	I	410	P	I410P	6.30727	-2.91497	41	2	6.24196	6.37259
Omicron_BA1	I	410	Q	I410Q	6.25884	-2.9634	41	2	6.28556	6.23212
Omicron_BA1	I	410	R	I410R	6.90423	-2.31801	47	2	6.79896	7.00951
Omicron_BA1	I	410	S	I410S	6.07887	-3.14338	29	2	5.81816	6.33958
Omicron_BA1	I	410	T	I410T	6.83086	-2.39138	41	2	6.81603	6.84569
Omicron_BA1	I	410	V	I410V	8.82841	-0.39384	48	2	8.92451	8.73231
Omicron_BA1	I	410	W	I410W	6.69618	-2.52607	58	2	6.54305	6.8493
Omicron_BA1	I	410	Y	I410Y	6.28376	-2.93848	51	2	6.26772	6.29981
Omicron_BA1	A	411	A	A411A	9.22224	0	3921	2	9.23949	9.205
Omicron_BA1	A	411	C	A411C	8.11421	-1.10804	52	2	8.11104	8.11737
Omicron_BA1	A	411	D	A411D	7.46937	-1.75288	50	2	7.47378	7.46495
Omicron_BA1	A	411	E	A411E	8.69636	-0.52588	57	2	8.65847	8.73425
Omicron_BA1	A	411	F	A411F	7.48978	-1.73246	37	2	7.5458	7.43376
Omicron_BA1	A	411	G	A411G	8.70969	-0.51255	45	2	8.74684	8.67255
Omicron_BA1	A	411	H	A411H	7.90682	-1.31542	42	2	7.92864	7.88501
Omicron_BA1	A	411	I	A411I	7.61177	-1.61048	32	2	7.81716	7.40637
Omicron_BA1	A	411	K	A411K	8.61405	-0.60819	46	2	8.7423	8.4858
Omicron_BA1	A	411	L	A411L	7.53271	-1.68954	41	2	7.45799	7.60742
Omicron_BA1	A	411	M	A411M	8.37279	-0.84946	37	2	8.41583	8.32975
Omicron_BA1	A	411	N	A411N	7.77811	-1.44414	48	2	7.81347	7.74275
Omicron_BA1	A	411	P	A411P	6.15473	-3.06751	48	2	6.22509	6.08438
Omicron_BA1	A	411	Q	A411Q	8.69687	-0.52537	39	2	8.73146	8.66229
Omicron_BA1	A	411	R	A411R	8.68419	-0.53806	56	2	8.71035	8.65803
Omicron_BA1	A	411	S	A411S	8.68343	-0.53881	45	2	8.77384	8.59302
Omicron_BA1	A	411	T	A411T	8.02408	-1.19816	34	2	8.07049	7.97767
Omicron_BA1	A	411	V	A411V	8.39871	-0.82353	49	2	8.40681	8.39061
Omicron_BA1	A	411	W	A411W	8.75073	-0.47151	45	2	8.7808	8.72067
Omicron_BA1	A	411	Y	A411Y	7.63591	-1.58633	40	2	7.46127	7.81056
Omicron_BA1	P	412	A	P412A	7.43669	-1.78556	55	2	7.47762	7.39575
Omicron_BA1	P	412	C	P412C	6.51708	-2.70516	45	2	6.4167	6.61746
Omicron_BA1	P	412	D	P412D	6.43122	-2.79102	62	2	6.50122	6.36123
Omicron_BA1	P	412	E	P412E	6.45147	-2.77078	50	2	6.58641	6.31652
Omicron_BA1	P	412	F	P412F	7.00758	-2.21466	40	2	6.83921	7.17596
Omicron_BA1	P	412	G	P412G	7.44444	-1.77781	71	2	7.30243	7.58644
Omicron_BA1	P	412	H	P412H	6.96044	-2.2618	59	2	6.89793	7.02296
Omicron_BA1	P	412	I	P412I	7.52943	-1.69281	44	2	7.54217	7.5167
Omicron_BA1	P	412	K	P412K	7.62412	-1.59813	58	2	7.67644	7.57179
Omicron_BA1	P	412	L	P412L	7.21116	-2.01109	51	2	7.27944	7.14288
Omicron_BA1	P	412	M	P412M	7.16312	-2.05913	34	2	7.24397	7.08226
Omicron_BA1	P	412	N	P412N	7.12656	-2.09569	30	2	6.9501	7.30302
Omicron_BA1	P	412	P	P412P	9.22224	0	3921	2	9.23949	9.205
Omicron_BA1	P	412	Q	P412Q	6.91451	-2.30774	51	2	7.17252	6.65649
Omicron_BA1	P	412	R	P412R	7.38871	-1.83354	39	2	7.44796	7.32945
Omicron_BA1	P	412	S	P412S	7.3741	-1.84814	64	2	7.37934	7.36886
Omicron_BA1	P	412	T	P412T	7.5077	-1.71454	58	2	7.64709	7.36831
Omicron_BA1	P	412	V	P412V	7.82677	-1.39547	59	2	7.89694	7.7566
Omicron_BA1	P	412	W	P412W	7.06104	-2.16121	52	2	6.97301	7.14907
Omicron_BA1	P	412	Y	P412Y	6.83953	-2.38271	50	2	6.9315	6.74757
Omicron_BA1	G	413	A	G413A	8.70481	-0.51743	50	2	8.76733	8.64229
Omicron_BA1	G	413	C	G413C	8.71376	-0.50849	46	2	8.70881	8.71871
Omicron_BA1	G	413	D	G413D	8.6336	-0.58864	47	2	8.67394	8.59327
Omicron_BA1	G	413	E	G413E	8.69521	-0.52704	42	2	8.72938	8.66104
Omicron_BA1	G	413	F	G413F	9.01356	-0.20869	38	2	9.01977	9.00734
Omicron_BA1	G	413	G	G413G	9.22224	0	3921	2	9.23949	9.205
Omicron_BA1	G	413	H	G413H	9.05514	-0.1671	40	2	9.09874	9.01154
Omicron_BA1	G	413	I	G413I	7.89145	-1.33079	40	2	7.92281	7.86009
Omicron_BA1	G	413	K	G413K	9.17595	-0.0463	51	2	9.17757	9.17433
Omicron_BA1	G	413	L	G413L	8.80677	-0.41548	43	2	8.83714	8.7764
Omicron_BA1	G	413	M	G413M	8.97345	-0.2488	50	2	9.01792	8.92898
Omicron_BA1	G	413	N	G413N	9.05205	-0.17019	43	2	9.0355	9.06861
Omicron_BA1	G	413	P	G413P	6.78779	-2.43446	30	2	6.69922	6.87635
Omicron_BA1	G	413	Q	G413Q	8.7503	-0.47194	41	2	8.81434	8.68627
Omicron_BA1	G	413	R	G413R	9.16491	-0.05734	45	2	9.28396	9.04585
Omicron_BA1	G	413	S	G413S	8.68772	-0.53452	46	2	8.69023	8.68521
Omicron_BA1	G	413	T	G413T	8.34301	-0.87924	44	2	8.44899	8.23702
Omicron_BA1	G	413	V	G413V	8.04337	-1.17888	43	2	8.08959	7.99714
Omicron_BA1	G	413	W	G413W	8.64272	-0.57952	47	2	8.69105	8.5944
Omicron_BA1	G	413	Y	G413Y	8.97371	-0.24854	57	2	8.97826	8.96916
Omicron_BA1	Q	414	A	Q414A	9.36734	0.14509	37	2	9.41245	9.32223
Omicron_BA1	Q	414	C	Q414C	8.71981	-0.50243	63	2	8.69839	8.74123
Omicron_BA1	Q	414	D	Q414D	7.26951	-1.95274	50	2	7.22494	7.31408
Omicron_BA1	Q	414	E	Q414E	8.87956	-0.34269	40	2	8.88896	8.87015
Omicron_BA1	Q	414	F	Q414F	8.36641	-0.85584	58	2	8.40163	8.33119
Omicron_BA1	Q	414	G	Q414G	9.08532	-0.13693	43	2	9.09107	9.07956
Omicron_BA1	Q	414	H	Q414H	8.77191	-0.45034	40	2	8.8103	8.73352
Omicron_BA1	Q	414	I	Q414I	8.69396	-0.52829	33	2	8.70399	8.68393
Omicron_BA1	Q	414	K	Q414K	9.02501	-0.19724	43	2	9.14831	8.90171
Omicron_BA1	Q	414	L	Q414L	8.69162	-0.53062	42	2	8.74305	8.6402
Omicron_BA1	Q	414	M	Q414M	9.23325	0.011	41	2	9.25567	9.21083
Omicron_BA1	Q	414	N	Q414N	8.48854	-0.73371	50	2	8.5721	8.40498
Omicron_BA1	Q	414	P	Q414P	7.24037	-1.98188	30	2	7.3758	7.10493
Omicron_BA1	Q	414	Q	Q414Q	9.22224	0	3921	2	9.23949	9.205
Omicron_BA1	Q	414	R	Q414R	8.92772	-0.29452	33	2	8.92706	8.92838
Omicron_BA1	Q	414	S	Q414S	9.08103	-0.14121	47	2	9.1033	9.05876
Omicron_BA1	Q	414	T	Q414T	9.05168	-0.17056	41	2	9.09515	9.00821
Omicron_BA1	Q	414	V	Q414V	8.95591	-0.26634	66	2	8.96641	8.94541
Omicron_BA1	Q	414	W	Q414W	8.54611	-0.67613	55	2	8.6381	8.45412
Omicron_BA1	Q	414	Y	Q414Y	8.51087	-0.71138	36	2	8.56231	8.45943
Omicron_BA1	T	415	A	T415A	8.93375	-0.2885	44	2	8.92441	8.94309
Omicron_BA1	T	415	C	T415C	8.71548	-0.50677	33	2	8.70471	8.72624
Omicron_BA1	T	415	D	T415D	8.61228	-0.60997	51	2	8.60997	8.61459
Omicron_BA1	T	415	E	T415E	8.58489	-0.63735	40	2	8.53988	8.6299
Omicron_BA1	T	415	F	T415F	8.66309	-0.55916	41	2	8.6919	8.63428
Omicron_BA1	T	415	G	T415G	8.98287	-0.23937	55	2	9.02983	8.93591
Omicron_BA1	T	415	H	T415H	9.38169	0.15945	33	2	9.41034	9.35305
Omicron_BA1	T	415	I	T415I	8.67087	-0.55138	55	2	8.66988	8.67185
Omicron_BA1	T	415	K	T415K	9.1461	-0.07614	37	2	9.16976	9.12245
Omicron_BA1	T	415	L	T415L	8.58816	-0.63408	43	2	8.65342	8.52291
Omicron_BA1	T	415	M	T415M	8.692	-0.53025	56	2	8.67628	8.70771
Omicron_BA1	T	415	N	T415N	9.02799	-0.19425	42	2	9.0893	8.96669
Omicron_BA1	T	415	P	T415P	8.43223	-0.79002	54	2	8.54414	8.32031
Omicron_BA1	T	415	Q	T415Q	9.1179	-0.10434	47	2	9.11732	9.11849
Omicron_BA1	T	415	R	T415R	9.34456	0.12232	40	2	9.37689	9.31223
Omicron_BA1	T	415	S	T415S	9.30252	0.08028	29	2	9.34412	9.26093
Omicron_BA1	T	415	T	T415T	9.22224	0	3921	2	9.23949	9.205
Omicron_BA1	T	415	V	T415V	8.9618	-0.26044	46	2	8.93934	8.98427
Omicron_BA1	T	415	W	T415W	8.74429	-0.47796	50	2	8.81318	8.67539
Omicron_BA1	T	415	Y	T415Y	8.71902	-0.50322	38	2	8.70342	8.73462
Omicron_BA1	G	416	A	G416A	7.42711	-1.79514	42	2	7.26738	7.58684
Omicron_BA1	G	416	C	G416C	6.77728	-2.44497	39	2	6.94111	6.61344
Omicron_BA1	G	416	D	G416D	6.59533	-2.62691	53	2	6.52254	6.66812
Omicron_BA1	G	416	E	G416E	6.36348	-2.85877	52	2	6.42391	6.30305
Omicron_BA1	G	416	F	G416F	6.59407	-2.62818	47	2	6.51757	6.67057
Omicron_BA1	G	416	G	G416G	9.22224	0	3921	2	9.23949	9.205
Omicron_BA1	G	416	H	G416H	7.1822	-2.04004	40	2	7.13694	7.22747
Omicron_BA1	G	416	I	G416I	6.42479	-2.79745	35	2	6.3739	6.47569
Omicron_BA1	G	416	K	G416K	6.97373	-2.24851	46	2	7.05602	6.89144
Omicron_BA1	G	416	L	G416L	6.56148	-2.66077	49	2	6.37043	6.75252
Omicron_BA1	G	416	M	G416M	6.87071	-2.35153	43	2	6.79638	6.94504
Omicron_BA1	G	416	N	G416N	7.20831	-2.01394	47	2	7.25253	7.16409
Omicron_BA1	G	416	P	G416P	6.72157	-2.50067	49	2	6.70139	6.74175
Omicron_BA1	G	416	Q	G416Q	7.0211	-2.20114	43	2	7.15878	6.88343
Omicron_BA1	G	416	R	G416R	7.28935	-1.9329	49	2	7.34016	7.23854
Omicron_BA1	G	416	S	G416S	7.44983	-1.77241	36	2	7.44333	7.45634
Omicron_BA1	G	416	T	G416T	6.63696	-2.58529	48	2	6.63168	6.64223
Omicron_BA1	G	416	V	G416V	6.41718	-2.80507	60	2	6.44323	6.39112
Omicron_BA1	G	416	W	G416W	6.72273	-2.49951	43	2	7.01925	6.42621
Omicron_BA1	G	416	Y	G416Y	6.88441	-2.33784	53	2	6.88993	6.87889
Omicron_BA1	N	417	A	N417A	9.24044	0.0182	47	2	9.23546	9.24543
Omicron_BA1	N	417	C	N417C	9.16863	-0.05361	59	2	9.14822	9.18905
Omicron_BA1	N	417	D	N417D	8.39201	-0.83023	49	2	8.36876	8.41527
Omicron_BA1	N	417	E	N417E	8.4716	-0.75065	44	2	8.45021	8.49299
Omicron_BA1	N	417	F	N417F	10.17104	0.9488	31	2	10.09632	10.24577
Omicron_BA1	N	417	G	N417G	8.93637	-0.28587	49	2	8.95665	8.9161
Omicron_BA1	N	417	H	N417H	9.75208	0.52984	35	2	9.7866	9.71757
Omicron_BA1	N	417	I	N417I	9.7673	0.54506	24	2	9.74978	9.78482
Omicron_BA1	N	417	K	N417K	10.02357	0.80133	38	2	10.01904	10.0281
Omicron_BA1	N	417	L	N417L	9.89672	0.67448	34	2	9.8937	9.89975
Omicron_BA1	N	417	M	N417M	10.10455	0.88231	36	2	10.19029	10.01882
Omicron_BA1	N	417	N	N417N	9.22224	0	3921	2	9.23949	9.205
Omicron_BA1	N	417	P	N417P	9.09563	-0.12662	44	2	9.13424	9.05701
Omicron_BA1	N	417	Q	N417Q	8.91562	-0.30662	48	2	8.90444	8.92681
Omicron_BA1	N	417	R	N417R	9.34758	0.12534	42	2	9.3463	9.34886
Omicron_BA1	N	417	S	N417S	9.06121	-0.16103	45	2	9.06031	9.06211
Omicron_BA1	N	417	T	N417T	9.31562	0.09338	55	2	9.38798	9.24327
Omicron_BA1	N	417	V	N417V	9.58535	0.36311	39	2	9.62729	9.54342
Omicron_BA1	N	417	W	N417W	9.11009	-0.11215	54	2	9.14657	9.07362
Omicron_BA1	N	417	Y	N417Y	9.62408	0.40184	21	2	9.72351	9.52466
Omicron_BA1	I	418	A	I418A	7.62269	-1.59956	38	2	7.76846	7.47692
Omicron_BA1	I	418	C	I418C	7.12115	-2.10109	53	2	7.15756	7.08474
Omicron_BA1	I	418	D	I418D	5.96021	-3.26204	30	2	6.0417	5.87871
Omicron_BA1	I	418	E	I418E	5.89681	-3.32543	40	2	5.73111	6.06251
Omicron_BA1	I	418	F	I418F	7.16479	-2.05745	39	2	7.27317	7.05641
Omicron_BA1	I	418	G	I418G	6.59885	-2.6234	54	2	6.74042	6.45728
Omicron_BA1	I	418	H	I418H	6.37382	-2.84842	42	2	6.24734	6.5003
Omicron_BA1	I	418	I	I418I	9.22224	0	3921	2	9.23949	9.205
Omicron_BA1	I	418	K	I418K	7.11449	-2.10776	42	2	7.17201	7.05697
Omicron_BA1	I	418	L	I418L	7.53474	-1.6875	40	2	7.68789	7.38159
Omicron_BA1	I	418	M	I418M	7.51334	-1.7089	56	2	7.57425	7.45243
Omicron_BA1	I	418	N	I418N	6.33253	-2.88971	36	2	6.21734	6.44773
Omicron_BA1	I	418	P	I418P	6.25077	-2.97148	50	2	6.20648	6.29505
Omicron_BA1	I	418	Q	I418Q	6.73515	-2.4871	57	2	6.72704	6.74326
Omicron_BA1	I	418	R	I418R	6.8684	-2.35384	41	2	6.883	6.85381
Omicron_BA1	I	418	S	I418S	7.14698	-2.07526	57	2	7.17133	7.12264
Omicron_BA1	I	418	T	I418T	7.91692	-1.30532	46	2	7.98539	7.84845
Omicron_BA1	I	418	V	I418V	8.76549	-0.45675	40	2	8.78462	8.74636
Omicron_BA1	I	418	W	I418W	6.49777	-2.72447	42	2	6.4287	6.56684
Omicron_BA1	I	418	Y	I418Y	6.35016	-2.87209	44	2	6.37456	6.32575
Omicron_BA1	A	419	A	A419A	9.22224	0	3921	2	9.23949	9.205
Omicron_BA1	A	419	C	A419C	8.24844	-0.9738	41	2	8.24611	8.25077
Omicron_BA1	A	419	D	A419D	6.4992	-2.72304	39	2	6.49941	6.499
Omicron_BA1	A	419	E	A419E	5.94645	-3.27579	35	2	5.65401	6.23889
Omicron_BA1	A	419	F	A419F	7.30549	-1.91675	40	2	7.2523	7.35868
Omicron_BA1	A	419	G	A419G	7.87101	-1.35124	45	2	7.794	7.94802
Omicron_BA1	A	419	H	A419H	7.78724	-1.43501	42	2	7.84102	7.73346
Omicron_BA1	A	419	I	A419I	7.59339	-1.62885	38	2	7.71317	7.47362
Omicron_BA1	A	419	K	A419K	7.30207	-1.92018	34	2	7.41804	7.1861
Omicron_BA1	A	419	L	A419L	7.17442	-2.04782	52	2	7.21824	7.13061
Omicron_BA1	A	419	M	A419M	7.87898	-1.34326	35	2	7.90632	7.85164
Omicron_BA1	A	419	N	A419N	7.56859	-1.65365	40	2	7.54973	7.58745
Omicron_BA1	A	419	P	A419P	8.68101	-0.54124	52	2	8.7316	8.63042
Omicron_BA1	A	419	Q	A419Q	7.33438	-1.88787	38	2	7.25296	7.41579
Omicron_BA1	A	419	R	A419R	7.39442	-1.82782	46	2	7.52845	7.2604
Omicron_BA1	A	419	S	A419S	5.87771	-3.34454	38	2	6.11121	5.6442
Omicron_BA1	A	419	T	A419T	5.87199	-3.35026	56	2	5.80771	5.93626
Omicron_BA1	A	419	V	A419V	8.27512	-0.94712	53	2	8.33473	8.21551
Omicron_BA1	A	419	W	A419W	6.69845	-2.52379	35	2	6.41401	6.9829
Omicron_BA1	A	419	Y	A419Y	7.46669	-1.75556	42	2	7.41952	7.51386
Omicron_BA1	D	420	A	D420A	8.77062	-0.45162	44	2	8.83679	8.70445
Omicron_BA1	D	420	C	D420C	8.71966	-0.50258	39	2	8.78571	8.65361
Omicron_BA1	D	420	D	D420D	9.22224	0	3921	2	9.23949	9.205
Omicron_BA1	D	420	E	D420E	8.67341	-0.54884	41	2	8.72413	8.62268
Omicron_BA1	D	420	F	D420F	8.75269	-0.46955	48	2	8.75033	8.75506
Omicron_BA1	D	420	G	D420G	8.62615	-0.5961	53	2	8.67971	8.57258
Omicron_BA1	D	420	H	D420H	8.5952	-0.62705	37	2	8.6675	8.52289
Omicron_BA1	D	420	I	D420I	7.86827	-1.35398	41	2	7.85947	7.87706
Omicron_BA1	D	420	K	D420K	9.19731	-0.02493	21	2	9.25424	9.14039
Omicron_BA1	D	420	L	D420L	8.69987	-0.52238	48	2	8.71628	8.68345
Omicron_BA1	D	420	M	D420M	8.74035	-0.4819	42	2	8.7638	8.7169
Omicron_BA1	D	420	N	D420N	9.34258	0.12033	22	2	9.47129	9.21387
Omicron_BA1	D	420	P	D420P	6.82772	-2.39453	45	2	7.04451	6.61093
Omicron_BA1	D	420	Q	D420Q	9.15851	-0.06374	41	2	9.1334	9.18361
Omicron_BA1	D	420	R	D420R	9.15569	-0.06655	47	2	9.15013	9.16125
Omicron_BA1	D	420	S	D420S	8.94367	-0.27857	38	2	8.99101	8.89633
Omicron_BA1	D	420	T	D420T	8.71031	-0.51194	38	2	8.7813	8.63932
Omicron_BA1	D	420	V	D420V	7.91548	-1.30677	30	2	7.92941	7.90155
Omicron_BA1	D	420	W	D420W	8.67277	-0.54948	43	2	8.78248	8.56305
Omicron_BA1	D	420	Y	D420Y	8.64121	-0.58104	26	2	8.63567	8.64674
Omicron_BA1	Y	421	A	Y421A	8.1684	-1.05385	32	2	8.23163	8.10516
Omicron_BA1	Y	421	C	Y421C	7.83107	-1.39117	39	2	7.9216	7.74055
Omicron_BA1	Y	421	D	Y421D	6.95743	-2.26482	39	2	7.00965	6.9052
Omicron_BA1	Y	421	E	Y421E	6.48738	-2.73487	28	2	6.33783	6.63693
Omicron_BA1	Y	421	F	Y421F	9.13393	-0.08831	31	2	9.15011	9.11775
Omicron_BA1	Y	421	G	Y421G	7.80295	-1.41929	47	2	7.82212	7.78378
Omicron_BA1	Y	421	H	Y421H	8.59338	-0.62886	30	2	8.64631	8.54045
Omicron_BA1	Y	421	I	Y421I	8.31846	-0.90379	38	2	8.26467	8.37224
Omicron_BA1	Y	421	K	Y421K	8.89322	-0.32903	34	2	9.01178	8.77465
Omicron_BA1	Y	421	L	Y421L	8.64435	-0.5779	36	2	8.68192	8.60677
Omicron_BA1	Y	421	M	Y421M	8.70145	-0.52079	34	2	8.75746	8.64545
Omicron_BA1	Y	421	N	Y421N	8.62987	-0.59237	50	2	8.61834	8.6414
Omicron_BA1	Y	421	P	Y421P	6.09778	-3.12447	31	2	5.91759	6.27797
Omicron_BA1	Y	421	Q	Y421Q	7.75129	-1.47095	33	2	7.88216	7.62042
Omicron_BA1	Y	421	R	Y421R	8.73237	-0.48987	31	2	8.78967	8.67507
Omicron_BA1	Y	421	S	Y421S	8.25467	-0.96758	38	2	8.34934	8.15999
Omicron_BA1	Y	421	T	Y421T	7.6736	-1.54864	34	2	7.6799	7.66731
Omicron_BA1	Y	421	V	Y421V	7.81314	-1.4091	26	2	7.87242	7.75386
Omicron_BA1	Y	421	W	Y421W	8.46505	-0.75719	41	2	8.42151	8.50859
Omicron_BA1	Y	421	Y	Y421Y	9.22224	0	3921	2	9.23949	9.205
Omicron_BA1	N	422	A	N422A	7.34123	-1.88101	46	2	7.51973	7.16274
Omicron_BA1	N	422	C	N422C	7.11799	-2.10426	39	2	7.16877	7.06721
Omicron_BA1	N	422	D	N422D	6.18383	-3.03842	42	2	6.08897	6.27868
Omicron_BA1	N	422	E	N422E	5.82309	-3.39915	47	2	5.72423	5.92195
Omicron_BA1	N	422	F	N422F	6.42168	-2.80057	41	2	6.30103	6.54233
Omicron_BA1	N	422	G	N422G	7.60479	-1.61746	38	2	7.61148	7.5981
Omicron_BA1	N	422	H	N422H	7.09368	-2.12856	40	2	7.16682	7.02054
Omicron_BA1	N	422	I	N422I	6.35249	-2.86975	48	2	6.15652	6.54846
Omicron_BA1	N	422	K	N422K	7.0999	-2.12234	43	2	7.12793	7.07187
Omicron_BA1	N	422	L	N422L	6.39608	-2.82616	44	2	6.61156	6.1806
Omicron_BA1	N	422	M	N422M	7.16453	-2.05771	32	2	7.13895	7.19011
Omicron_BA1	N	422	N	N422N	9.22224	0	3921	2	9.23949	9.205
Omicron_BA1	N	422	P	N422P	6.76025	-2.46199	50	2	6.99044	6.53006
Omicron_BA1	N	422	Q	N422Q	6.96613	-2.25611	49	2	7.00157	6.9307
Omicron_BA1	N	422	R	N422R	7.00841	-2.21384	41	2	7.07776	6.93905
Omicron_BA1	N	422	S	N422S	7.70394	-1.5183	44	2	7.73393	7.67396
Omicron_BA1	N	422	T	N422T	6.38973	-2.83251	44	2	6.20332	6.57614
Omicron_BA1	N	422	V	N422V	6.81135	-2.4109	31	2	7.00645	6.61625
Omicron_BA1	N	422	W	N422W	6.76854	-2.4537	54	2	6.78584	6.75125
Omicron_BA1	N	422	Y	N422Y	6.57064	-2.6516	33	2	6.5788	6.56249
Omicron_BA1	Y	423	A	Y423A	6.41691	-2.80533	31	2	6.70665	6.12717
Omicron_BA1	Y	423	C	Y423C	6.17244	-3.04981	52	2	6.04557	6.2993
Omicron_BA1	Y	423	D	Y423D	5.69847	-3.52377	38	2	5.55798	5.83897
Omicron_BA1	Y	423	E	Y423E	6.03809	-3.18415	41	2	6.08657	5.98962
Omicron_BA1	Y	423	F	Y423F	8.13596	-1.08629	37	2	8.09445	8.17746
Omicron_BA1	Y	423	G	Y423G	6.04293	-3.17932	38	2	6.16542	5.92043
Omicron_BA1	Y	423	H	Y423H	6.86595	-2.3563	31	2	7.30564	6.42625
Omicron_BA1	Y	423	I	Y423I	6.89493	-2.32731	29	2	6.93619	6.85367
Omicron_BA1	Y	423	K	Y423K	6.79015	-2.4321	39	2	6.70305	6.87724
Omicron_BA1	Y	423	L	Y423L	7.00507	-2.21718	42	2	6.99961	7.01053
Omicron_BA1	Y	423	M	Y423M	6.84642	-2.37583	40	2	6.95115	6.74168
Omicron_BA1	Y	423	N	Y423N	6.14013	-3.08211	39	2	6.17353	6.10673
Omicron_BA1	Y	423	P	Y423P	6.00716	-3.21508	43	2	5.97114	6.04319
Omicron_BA1	Y	423	Q	Y423Q	6.18595	-3.03629	45	2	6.06424	6.30766
Omicron_BA1	Y	423	R	Y423R	6.95732	-2.26492	32	2	6.83039	7.08425
Omicron_BA1	Y	423	S	Y423S	6.47744	-2.7448	38	2	6.1767	6.77818
Omicron_BA1	Y	423	T	Y423T	6.20752	-3.01472	29	2	6.34969	6.06536
Omicron_BA1	Y	423	V	Y423V	6.74975	-2.47249	36	2	7.01093	6.48858
Omicron_BA1	Y	423	W	Y423W	6.45246	-2.76978	36	2	6.56045	6.34448
Omicron_BA1	Y	423	Y	Y423Y	9.22224	0	3921	2	9.23949	9.205
Omicron_BA1	K	424	A	K424A	8.57053	-0.65171	42	2	8.67415	8.46691
Omicron_BA1	K	424	C	K424C	7.66167	-1.56057	39	2	7.63469	7.68866
Omicron_BA1	K	424	D	K424D	6.31776	-2.90448	51	2	6.3812	6.25433
Omicron_BA1	K	424	E	K424E	5.94822	-3.27403	44	2	5.86842	6.02801
Omicron_BA1	K	424	F	K424F	7.14687	-2.07538	51	2	7.28475	7.00899
Omicron_BA1	K	424	G	K424G	7.30399	-1.91826	35	2	7.29724	7.31073
Omicron_BA1	K	424	H	K424H	8.76569	-0.45656	39	2	8.80352	8.72785
Omicron_BA1	K	424	I	K424I	6.82287	-2.39937	30	2	6.53048	7.11526
Omicron_BA1	K	424	K	K424K	9.22224	0	3921	2	9.23949	9.205
Omicron_BA1	K	424	L	K424L	6.93083	-2.29141	54	2	7.11601	6.74566
Omicron_BA1	K	424	M	K424M	7.53236	-1.68988	47	2	7.48168	7.58305
Omicron_BA1	K	424	N	K424N	8.41122	-0.81102	42	2	8.42229	8.40015
Omicron_BA1	K	424	P	K424P	6.23053	-2.99172	43	2	6.4009	6.06016
Omicron_BA1	K	424	Q	K424Q	7.8138	-1.40844	54	2	7.86238	7.76523
Omicron_BA1	K	424	R	K424R	8.67515	-0.54709	29	2	8.7045	8.64581
Omicron_BA1	K	424	S	K424S	8.09711	-1.12513	39	2	8.24369	7.95053
Omicron_BA1	K	424	T	K424T	5.84635	-3.37589	46	2	5.80319	5.88951
Omicron_BA1	K	424	V	K424V	7.22768	-1.99457	35	2	7.40036	7.05499
Omicron_BA1	K	424	W	K424W	6.13073	-3.09152	32	2	6.05515	6.20631
Omicron_BA1	K	424	Y	K424Y	7.23307	-1.98918	41	2	7.19932	7.26682
Omicron_BA1	L	425	A	L425A	7.02465	-2.19759	38	2	7.31632	6.73299
Omicron_BA1	L	425	C	L425C	7.61044	-1.61181	49	2	7.67929	7.54159
Omicron_BA1	L	425	D	L425D	6.06984	-3.1524	48	2	6.17636	5.96332
Omicron_BA1	L	425	E	L425E	6.02223	-3.20001	56	2	5.98828	6.05618
Omicron_BA1	L	425	F	L425F	7.15331	-2.06893	58	2	7.2425	7.06412
Omicron_BA1	L	425	G	L425G	6.49508	-2.72716	40	2	6.49891	6.49126
Omicron_BA1	L	425	H	L425H	6.54796	-2.67429	37	2	6.45913	6.63679
Omicron_BA1	L	425	I	L425I	9.11931	-0.10294	52	2	9.11269	9.12593
Omicron_BA1	L	425	K	L425K	7.10306	-2.11919	40	2	7.12072	7.0854
Omicron_BA1	L	425	L	L425L	9.22224	0	3921	2	9.23949	9.205
Omicron_BA1	L	425	M	L425M	8.73172	-0.49052	49	2	8.73037	8.73307
Omicron_BA1	L	425	N	L425N	6.41144	-2.81081	33	2	6.68709	6.13578
Omicron_BA1	L	425	P	L425P	6.53929	-2.68295	48	2	6.62341	6.45517
Omicron_BA1	L	425	Q	L425Q	6.15793	-3.06431	2	2	5.28886	7.027
Omicron_BA1	L	425	R	L425R	7.16388	-2.05836	35	2	7.43377	6.894
Omicron_BA1	L	425	S	L425S	6.82754	-2.3947	37	2	6.67383	6.98125
Omicron_BA1	L	425	T	L425T	7.70346	-1.51878	41	2	7.78341	7.62351
Omicron_BA1	L	425	V	L425V	9.03074	-0.19151	36	2	9.05227	9.0092
Omicron_BA1	L	425	W	L425W	6.6113	-2.61095	45	2	6.36892	6.85368
Omicron_BA1	L	425	Y	L425Y	6.72557	-2.49667	47	2	6.83447	6.61668
Omicron_BA1	P	426	A	P426A	8.66441	-0.55783	32	2	8.70697	8.62185
Omicron_BA1	P	426	C	P426C	7.45503	-1.76721	48	2	7.51613	7.39394
Omicron_BA1	P	426	D	P426D	8.17441	-1.04783	63	2	8.29681	8.05201
Omicron_BA1	P	426	E	P426E	7.22631	-1.99593	43	2	7.16527	7.28736
Omicron_BA1	P	426	F	P426F	7.19159	-2.03066	42	2	7.31333	7.06985
Omicron_BA1	P	426	G	P426G	8.67125	-0.55099	43	2	8.73236	8.61014
Omicron_BA1	P	426	H	P426H	7.90481	-1.31744	23	2	7.94703	7.86259
Omicron_BA1	P	426	I	P426I	7.34174	-1.88051	37	2	7.57277	7.11071
Omicron_BA1	P	426	K	P426K	8.08306	-1.13919	31	2	8.06942	8.09669
Omicron_BA1	P	426	L	P426L	7.07107	-2.15117	45	2	6.98426	7.15789
Omicron_BA1	P	426	M	P426M	7.42746	-1.79478	40	2	7.64682	7.2081
Omicron_BA1	P	426	N	P426N	8.62917	-0.59307	41	2	8.59006	8.66828
Omicron_BA1	P	426	P	P426P	9.22224	0	3921	2	9.23949	9.205
Omicron_BA1	P	426	Q	P426Q	7.71018	-1.51206	39	2	7.72712	7.69325
Omicron_BA1	P	426	R	P426R	7.88007	-1.34218	41	2	7.9501	7.81003
Omicron_BA1	P	426	S	P426S	8.65173	-0.57051	48	2	8.77087	8.5326
Omicron_BA1	P	426	T	P426T	8.17265	-1.04959	42	2	8.2084	8.1369
Omicron_BA1	P	426	V	P426V	7.3011	-1.92115	37	2	7.31571	7.28648
Omicron_BA1	P	426	W	P426W	7.38631	-1.83593	30	2	7.45338	7.31924
Omicron_BA1	P	426	Y	P426Y	6.96256	-2.25969	38	2	7.16348	6.76164
Omicron_BA1	D	427	A	D427A	9.03624	-0.186	33	2	9.05215	9.02034
Omicron_BA1	D	427	C	D427C	8.53921	-0.68304	52	2	8.57315	8.50526
Omicron_BA1	D	427	D	D427D	9.22224	0	3921	2	9.23949	9.205
Omicron_BA1	D	427	E	D427E	9.10412	-0.11813	63	2	9.11571	9.09253
Omicron_BA1	D	427	F	D427F	8.80234	-0.4199	38	2	8.76036	8.84433
Omicron_BA1	D	427	G	D427G	8.93745	-0.2848	72	2	8.94852	8.92637
Omicron_BA1	D	427	H	D427H	9.0371	-0.18515	42	2	9.04994	9.02425
Omicron_BA1	D	427	I	D427I	9.13426	-0.08799	46	2	9.13634	9.13218
Omicron_BA1	D	427	K	D427K	9.13348	-0.08877	45	2	9.1971	9.06986
Omicron_BA1	D	427	L	D427L	9.17735	-0.0449	39	2	9.18238	9.17232
Omicron_BA1	D	427	M	D427M	9.16418	-0.05807	41	2	9.16221	9.16615
Omicron_BA1	D	427	N	D427N	9.16423	-0.05802	50	2	9.21775	9.1107
Omicron_BA1	D	427	P	D427P	9.02368	-0.19856	46	2	9.07448	8.97288
Omicron_BA1	D	427	Q	D427Q	9.0876	-0.13464	60	2	9.1666	9.00861
Omicron_BA1	D	427	R	D427R	9.04142	-0.18082	47	2	9.05494	9.0279
Omicron_BA1	D	427	S	D427S	9.08493	-0.13731	63	2	9.15664	9.01323
Omicron_BA1	D	427	T	D427T	9.14592	-0.07632	45	2	9.16154	9.1303
Omicron_BA1	D	427	V	D427V	9.00929	-0.21295	67	2	9.06964	8.94894
Omicron_BA1	D	427	W	D427W	8.80224	-0.42001	52	2	8.81162	8.79285
Omicron_BA1	D	427	Y	D427Y	8.89931	-0.32294	54	2	8.91374	8.88488
Omicron_BA1	D	428	A	D428A	8.84834	-0.3739	44	2	8.83915	8.85753
Omicron_BA1	D	428	C	D428C	8.53623	-0.68601	75	2	8.55286	8.51961
Omicron_BA1	D	428	D	D428D	9.22224	0	3921	2	9.23949	9.205
Omicron_BA1	D	428	E	D428E	8.95575	-0.26649	48	2	8.98748	8.92403
Omicron_BA1	D	428	F	D428F	8.70652	-0.51573	69	2	8.7435	8.66954
Omicron_BA1	D	428	G	D428G	8.76974	-0.4525	86	2	8.76814	8.77135
Omicron_BA1	D	428	H	D428H	8.9962	-0.22604	46	2	9.01527	8.97714
Omicron_BA1	D	428	I	D428I	8.67698	-0.54527	62	2	8.71549	8.63847
Omicron_BA1	D	428	K	D428K	8.99698	-0.22526	56	2	9.01609	8.97787
Omicron_BA1	D	428	L	D428L	8.67704	-0.5452	71	2	8.74506	8.60902
Omicron_BA1	D	428	M	D428M	8.71805	-0.5042	60	2	8.74062	8.69547
Omicron_BA1	D	428	N	D428N	9.2789	0.05666	48	2	9.26769	9.29011
Omicron_BA1	D	428	P	D428P	8.71068	-0.51157	53	2	8.75457	8.66678
Omicron_BA1	D	428	Q	D428Q	8.87817	-0.34407	47	2	8.88685	8.86949
Omicron_BA1	D	428	R	D428R	8.75951	-0.46274	57	2	8.80642	8.71259
Omicron_BA1	D	428	S	D428S	8.98299	-0.23925	62	2	8.98038	8.98561
Omicron_BA1	D	428	T	D428T	8.98144	-0.24081	58	2	9.00122	8.96166
Omicron_BA1	D	428	V	D428V	8.68307	-0.53918	66	2	8.70061	8.66552
Omicron_BA1	D	428	W	D428W	8.69435	-0.52789	62	2	8.72317	8.66553
Omicron_BA1	D	428	Y	D428Y	8.69099	-0.53125	64	2	8.73671	8.64527
Omicron_BA1	F	429	A	F429A	6.63624	-2.586	58	2	6.70186	6.57062
Omicron_BA1	F	429	C	F429C	6.89367	-2.32858	60	2	6.88955	6.89779
Omicron_BA1	F	429	D	F429D	5.71793	-3.50432	69	2	5.79268	5.64317
Omicron_BA1	F	429	E	F429E	5.93591	-3.28633	56	2	6.08397	5.78786
Omicron_BA1	F	429	F	F429F	9.22224	0	3921	2	9.23949	9.205
Omicron_BA1	F	429	G	F429G	6.17853	-3.04371	47	2	6.13855	6.21852
Omicron_BA1	F	429	H	F429H	7.30361	-1.91863	37	2	7.46995	7.13727
Omicron_BA1	F	429	I	F429I	7.74475	-1.4775	51	2	7.76198	7.72751
Omicron_BA1	F	429	K	F429K	6.88043	-2.34182	55	2	6.79812	6.96273
Omicron_BA1	F	429	L	F429L	7.876	-1.34624	53	2	7.94471	7.8073
Omicron_BA1	F	429	M	F429M	7.91869	-1.30356	47	2	7.90575	7.93163
Omicron_BA1	F	429	N	F429N	6.32724	-2.895	61	2	6.61706	6.03742
Omicron_BA1	F	429	P	F429P	6.30441	-2.91784	52	2	6.40463	6.20419
Omicron_BA1	F	429	Q	F429Q	6.4921	-2.73014	46	2	6.44803	6.53617
Omicron_BA1	F	429	R	F429R	6.95481	-2.26743	56	2	7.01799	6.89163
Omicron_BA1	F	429	S	F429S	6.61591	-2.60634	66	2	6.71446	6.51736
Omicron_BA1	F	429	T	F429T	6.66012	-2.56212	43	2	6.63191	6.68834
Omicron_BA1	F	429	V	F429V	7.50187	-1.72037	57	2	7.50907	7.49467
Omicron_BA1	F	429	W	F429W	9.10179	-0.12046	54	2	9.10439	9.09919
Omicron_BA1	F	429	Y	F429Y	8.45067	-0.77158	55	2	8.53022	8.37111
Omicron_BA1	T	430	A	T430A	8.59684	-0.62541	30	2	8.63155	8.56213
Omicron_BA1	T	430	C	T430C	9.16473	-0.05752	58	2	9.15562	9.17384
Omicron_BA1	T	430	D	T430D	8.14759	-1.07465	41	2	8.07284	8.22234
Omicron_BA1	T	430	E	T430E	8.67	-0.55224	40	2	8.66385	8.67616
Omicron_BA1	T	430	F	T430F	9.27349	0.05125	35	2	9.25943	9.28756
Omicron_BA1	T	430	G	T430G	8.05639	-1.16585	63	2	8.07989	8.0329
Omicron_BA1	T	430	H	T430H	9.02898	-0.19327	38	2	9.03737	9.02058
Omicron_BA1	T	430	I	T430I	9.20884	-0.0134	44	2	9.17213	9.24555
Omicron_BA1	T	430	K	T430K	9.15693	-0.06532	70	2	9.1837	9.13016
Omicron_BA1	T	430	L	T430L	9.26392	0.04168	48	2	9.30058	9.22726
Omicron_BA1	T	430	M	T430M	9.25765	0.0354	34	2	9.26663	9.24866
Omicron_BA1	T	430	N	T430N	8.94164	-0.2806	46	2	8.91478	8.96851
Omicron_BA1	T	430	P	T430P	6.51829	-2.70396	36	2	6.69602	6.34055
Omicron_BA1	T	430	Q	T430Q	9.03034	-0.1919	44	2	8.98731	9.07338
Omicron_BA1	T	430	R	T430R	9.14865	-0.0736	36	2	9.21356	9.08373
Omicron_BA1	T	430	S	T430S	8.77566	-0.44659	56	2	8.80374	8.74758
Omicron_BA1	T	430	T	T430T	9.22224	0	3921	2	9.23949	9.205
Omicron_BA1	T	430	V	T430V	9.24839	0.02614	39	2	9.17286	9.32392
Omicron_BA1	T	430	W	T430W	8.69216	-0.53008	50	2	8.68126	8.70306
[truncated: 10,061 more rows]
