# Supplementary material for: Deep mutational scans for ACE2 binding, RBD expression, and antibody escape in the SARS-CoV-2 Omicron BA.1 and BA.2 receptor-binding domains
Source: PLoS Pathog. 2022 Nov 18;18(11):e1010951. doi: 10.1371/journal.ppat.1010951 (PMC9674177; doi:10.1371/journal.ppat.1010951)
Supplement: S2 Data — These data are also available at: https://github.com/jbloomlab/SARS-CoV-2-RBD_DMS_Omicron/blob/main/results/final_variant_scores/final_variant_scores.csv (CSV) [file ppat.1010951.s010.csv]

target	wildtype	position	mutant	mutation	expr	delta_expr	n_bc_expr	n_libs_expr	expr_rep1	expr_rep2
Omicron_BA1	N	331	A	N331A	8.90216	-0.83011	27	2	8.88554	8.91878
Omicron_BA1	N	331	C	N331C	8.39585	-1.33642	48	2	8.59977	8.19192
Omicron_BA1	N	331	D	N331D	9.18612	-0.54616	51	2	9.18356	9.18867
Omicron_BA1	N	331	E	N331E	9.24065	-0.49162	33	2	9.26303	9.21827
Omicron_BA1	N	331	F	N331F	8.54738	-1.1849	43	2	8.54864	8.54611
Omicron_BA1	N	331	G	N331G	9.15112	-0.58115	38	2	9.10845	9.19379
Omicron_BA1	N	331	H	N331H	9.00245	-0.72982	29	2	9.0133	8.99161
Omicron_BA1	N	331	I	N331I	8.62916	-1.10311	38	2	8.71296	8.54537
Omicron_BA1	N	331	K	N331K	9.23491	-0.49736	36	2	9.18772	9.2821
Omicron_BA1	N	331	L	N331L	8.7805	-0.95177	45	2	8.76533	8.79567
Omicron_BA1	N	331	M	N331M	8.83088	-0.9014	36	2	8.80655	8.8552
Omicron_BA1	N	331	N	N331N	9.73227	0	4643	2	9.72341	9.74113
Omicron_BA1	N	331	P	N331P	9.25292	-0.47935	50	2	9.24341	9.26243
Omicron_BA1	N	331	Q	N331Q	9.17393	-0.55834	52	2	9.1561	9.19177
Omicron_BA1	N	331	R	N331R	8.98824	-0.74403	45	2	8.93018	9.0463
Omicron_BA1	N	331	S	N331S	9.15385	-0.57843	49	2	9.0889	9.21879
Omicron_BA1	N	331	T	N331T	9.11851	-0.61376	52	2	9.10273	9.13429
Omicron_BA1	N	331	V	N331V	8.93648	-0.79579	41	2	8.87216	9.00081
Omicron_BA1	N	331	W	N331W	8.48979	-1.24248	43	2	8.45727	8.5223
Omicron_BA1	N	331	Y	N331Y	8.73734	-0.99493	31	2	8.74662	8.72806
Omicron_BA1	I	332	A	I332A	9.71671	-0.01557	78	2	9.70832	9.72509
Omicron_BA1	I	332	C	I332C	9.16164	-0.57063	69	2	9.13444	9.18885
Omicron_BA1	I	332	D	I332D	9.54075	-0.19152	86	2	9.51243	9.56907
Omicron_BA1	I	332	E	I332E	9.68568	-0.0466	84	2	9.62838	9.74297
Omicron_BA1	I	332	F	I332F	9.62063	-0.11164	65	2	9.60196	9.6393
Omicron_BA1	I	332	G	I332G	9.695	-0.03727	67	2	9.62354	9.76647
Omicron_BA1	I	332	H	I332H	9.58056	-0.15171	66	2	9.51269	9.64843
Omicron_BA1	I	332	I	I332I	9.73227	0	4643	2	9.72341	9.74113
Omicron_BA1	I	332	K	I332K	9.68954	-0.04273	73	2	9.68643	9.69265
Omicron_BA1	I	332	L	I332L	9.6111	-0.12117	73	2	9.58468	9.63753
Omicron_BA1	I	332	M	I332M	9.63447	-0.0978	72	2	9.66632	9.60263
Omicron_BA1	I	332	N	I332N	9.66548	-0.06679	80	2	9.65447	9.67649
Omicron_BA1	I	332	P	I332P	9.25526	-0.47702	87	2	9.22517	9.28534
Omicron_BA1	I	332	Q	I332Q	9.67722	-0.05505	60	2	9.67959	9.67485
Omicron_BA1	I	332	R	I332R	9.63967	-0.09261	62	2	9.57362	9.70571
Omicron_BA1	I	332	S	I332S	9.67882	-0.05345	69	2	9.6593	9.69834
Omicron_BA1	I	332	T	I332T	9.64872	-0.08355	69	2	9.64159	9.65584
Omicron_BA1	I	332	V	I332V	9.66015	-0.07213	66	2	9.69131	9.62898
Omicron_BA1	I	332	W	I332W	9.44009	-0.29218	73	2	9.44462	9.43555
Omicron_BA1	I	332	Y	I332Y	9.65797	-0.0743	72	2	9.64335	9.6726
Omicron_BA1	T	333	A	T333A	9.01402	-0.71825	40	2	8.94104	9.08701
Omicron_BA1	T	333	C	T333C	8.51898	-1.21329	75	2	8.51007	8.5279
Omicron_BA1	T	333	D	T333D	9.05821	-0.67406	62	2	9.06941	9.04701
Omicron_BA1	T	333	E	T333E	9.10086	-0.63141	42	2	9.10621	9.09551
Omicron_BA1	T	333	F	T333F	8.67547	-1.0568	56	2	8.7843	8.56665
Omicron_BA1	T	333	G	T333G	9.0234	-0.70887	64	2	8.95582	9.09099
Omicron_BA1	T	333	H	T333H	9.07312	-0.65916	50	2	9.01797	9.12827
Omicron_BA1	T	333	I	T333I	8.80687	-0.9254	55	2	8.76834	8.8454
Omicron_BA1	T	333	K	T333K	9.29816	-0.43411	51	2	9.26303	9.33329
Omicron_BA1	T	333	L	T333L	8.84266	-0.88961	69	2	8.81839	8.86693
Omicron_BA1	T	333	M	T333M	8.97756	-0.75471	54	2	8.82004	9.13509
Omicron_BA1	T	333	N	T333N	9.05775	-0.67452	45	2	9.01239	9.10312
Omicron_BA1	T	333	P	T333P	9.1168	-0.61547	49	2	9.10923	9.12437
Omicron_BA1	T	333	Q	T333Q	9.21221	-0.52006	39	2	9.15548	9.26895
Omicron_BA1	T	333	R	T333R	9.06462	-0.66766	54	2	9.07208	9.05716
Omicron_BA1	T	333	S	T333S	9.57562	-0.15665	54	2	9.43437	9.71686
Omicron_BA1	T	333	T	T333T	9.73227	0	4643	2	9.72341	9.74113
Omicron_BA1	T	333	V	T333V	8.96009	-0.77218	59	2	8.93408	8.98611
Omicron_BA1	T	333	W	T333W	8.60476	-1.12752	57	2	8.54326	8.66626
Omicron_BA1	T	333	Y	T333Y	8.86103	-0.87124	56	2	8.92854	8.79352
Omicron_BA1	N	334	A	N334A	9.58852	-0.14375	53	2	9.59357	9.58347
Omicron_BA1	N	334	C	N334C	8.9941	-0.73817	67	2	9.02305	8.96515
Omicron_BA1	N	334	D	N334D	9.57529	-0.15698	68	2	9.59551	9.55508
Omicron_BA1	N	334	E	N334E	9.69645	-0.03582	53	2	9.7062	9.6867
Omicron_BA1	N	334	F	N334F	8.9409	-0.79137	67	2	8.91357	8.96823
Omicron_BA1	N	334	G	N334G	9.48181	-0.25046	64	2	9.52045	9.44316
Omicron_BA1	N	334	H	N334H	9.43817	-0.2941	51	2	9.38526	9.49108
Omicron_BA1	N	334	I	N334I	9.04004	-0.69223	61	2	9.01899	9.06109
Omicron_BA1	N	334	K	N334K	9.79939	0.06711	68	2	9.79434	9.80443
Omicron_BA1	N	334	L	N334L	9.05332	-0.67895	73	2	9.04876	9.05788
Omicron_BA1	N	334	M	N334M	9.17884	-0.55343	57	2	9.22278	9.13491
Omicron_BA1	N	334	N	N334N	9.73227	0	4643	2	9.72341	9.74113
Omicron_BA1	N	334	P	N334P	8.8322	-0.90008	59	2	8.88171	8.78268
Omicron_BA1	N	334	Q	N334Q	9.69074	-0.04153	69	2	9.72528	9.6562
Omicron_BA1	N	334	R	N334R	9.6819	-0.05037	49	2	9.67589	9.68792
Omicron_BA1	N	334	S	N334S	9.54348	-0.18879	60	2	9.59118	9.49578
Omicron_BA1	N	334	T	N334T	9.60757	-0.1247	68	2	9.54311	9.67202
Omicron_BA1	N	334	V	N334V	9.32472	-0.40755	67	2	9.28799	9.36144
Omicron_BA1	N	334	W	N334W	8.86969	-0.86258	71	2	8.84714	8.89224
Omicron_BA1	N	334	Y	N334Y	9.03857	-0.6937	44	2	9.00931	9.06782
Omicron_BA1	L	335	A	L335A	9.62331	-0.10897	47	2	9.59855	9.64806
Omicron_BA1	L	335	C	L335C	9.04185	-0.69042	55	2	9.03989	9.04381
Omicron_BA1	L	335	D	L335D	9.14451	-0.58776	58	2	9.10901	9.18001
Omicron_BA1	L	335	E	L335E	9.34426	-0.38801	69	2	9.32802	9.3605
Omicron_BA1	L	335	F	L335F	9.46704	-0.26523	60	2	9.50965	9.42442
Omicron_BA1	L	335	G	L335G	9.27717	-0.45511	56	2	9.29115	9.26319
Omicron_BA1	L	335	H	L335H	9.33225	-0.40003	61	2	9.31144	9.35306
Omicron_BA1	L	335	I	L335I	9.47873	-0.25354	48	2	9.59198	9.36548
Omicron_BA1	L	335	K	L335K	9.74545	0.01317	37	2	9.75153	9.73936
Omicron_BA1	L	335	L	L335L	9.73227	0	4643	2	9.72341	9.74113
Omicron_BA1	L	335	M	L335M	9.4606	-0.27167	50	2	9.40628	9.51492
Omicron_BA1	L	335	N	L335N	9.47581	-0.25646	55	2	9.45877	9.49286
Omicron_BA1	L	335	P	L335P	9.80153	0.06926	56	2	9.83961	9.76345
Omicron_BA1	L	335	Q	L335Q	9.39364	-0.33863	54	2	9.43478	9.3525
Omicron_BA1	L	335	R	L335R	9.6709	-0.06137	57	2	9.56609	9.7757
Omicron_BA1	L	335	S	L335S	9.29173	-0.44054	52	2	9.38062	9.20284
Omicron_BA1	L	335	T	L335T	9.39699	-0.33528	57	2	9.39531	9.39867
Omicron_BA1	L	335	V	L335V	9.42511	-0.30716	68	2	9.44664	9.40358
Omicron_BA1	L	335	W	L335W	9.35917	-0.3731	50	2	9.24587	9.47248
Omicron_BA1	L	335	Y	L335Y	9.44635	-0.28592	49	2	9.45132	9.44139
Omicron_BA1	C	336	A	C336A	8.559	-1.17327	67	2	8.56925	8.54876
Omicron_BA1	C	336	C	C336C	9.73227	0	4643	2	9.72341	9.74113
Omicron_BA1	C	336	D	C336D	8.59529	-1.13698	44	2	8.62008	8.57051
Omicron_BA1	C	336	E	C336E	8.53925	-1.19302	46	2	8.52329	8.55521
Omicron_BA1	C	336	F	C336F	8.69401	-1.03827	46	2	8.70008	8.68794
Omicron_BA1	C	336	G	C336G	8.5773	-1.15498	44	2	8.63319	8.5214
Omicron_BA1	C	336	H	C336H	8.52656	-1.20572	41	2	8.55088	8.50223
Omicron_BA1	C	336	I	C336I	8.45796	-1.27431	47	2	8.42374	8.49218
Omicron_BA1	C	336	K	C336K	8.49114	-1.24113	41	2	8.49239	8.48989
Omicron_BA1	C	336	L	C336L	8.49042	-1.24185	55	2	8.50138	8.47947
Omicron_BA1	C	336	M	C336M	8.48555	-1.24672	48	2	8.43896	8.53214
Omicron_BA1	C	336	N	C336N	8.5294	-1.20287	35	2	8.71402	8.34479
Omicron_BA1	C	336	P	C336P	8.44042	-1.29185	44	2	8.35733	8.52352
Omicron_BA1	C	336	Q	C336Q	8.54348	-1.18879	46	2	8.54788	8.53908
Omicron_BA1	C	336	R	C336R	8.45907	-1.2732	58	2	8.51092	8.40722
Omicron_BA1	C	336	S	C336S	8.59383	-1.13844	48	2	8.55644	8.63122
Omicron_BA1	C	336	T	C336T	8.61141	-1.12086	55	2	8.61756	8.60526
Omicron_BA1	C	336	V	C336V	8.52892	-1.20335	48	2	8.55241	8.50543
Omicron_BA1	C	336	W	C336W	8.5141	-1.21817	49	2	8.49699	8.53122
Omicron_BA1	C	336	Y	C336Y	8.47865	-1.25362	39	2	8.53882	8.41848
Omicron_BA1	P	337	A	P337A	9.37743	-0.35484	55	2	9.39482	9.36005
Omicron_BA1	P	337	C	P337C	9.23791	-0.49436	58	2	9.35684	9.11899
Omicron_BA1	P	337	D	P337D	9.7457	0.01343	52	2	9.90767	9.58373
Omicron_BA1	P	337	E	P337E	9.50606	-0.22621	38	2	9.42603	9.5861
Omicron_BA1	P	337	F	P337F	8.87941	-0.85286	53	2	8.88905	8.86977
Omicron_BA1	P	337	G	P337G	9.29037	-0.4419	46	2	9.26433	9.31641
Omicron_BA1	P	337	H	P337H	9.36864	-0.36363	49	2	9.3442	9.39307
Omicron_BA1	P	337	I	P337I	8.93662	-0.79565	50	2	8.92222	8.95103
Omicron_BA1	P	337	K	P337K	9.67696	-0.05531	33	2	9.72227	9.63165
Omicron_BA1	P	337	L	P337L	9.10628	-0.626	57	2	9.11734	9.09521
Omicron_BA1	P	337	M	P337M	9.0406	-0.69167	54	2	8.97918	9.10202
Omicron_BA1	P	337	N	P337N	9.89594	0.16367	43	2	9.86487	9.92701
Omicron_BA1	P	337	P	P337P	9.73227	0	4643	2	9.72341	9.74113
Omicron_BA1	P	337	Q	P337Q	9.55709	-0.17518	49	2	9.61331	9.50087
Omicron_BA1	P	337	R	P337R	9.5483	-0.18397	45	2	9.49647	9.60013
Omicron_BA1	P	337	S	P337S	9.69143	-0.04085	48	2	9.6817	9.70115
Omicron_BA1	P	337	T	P337T	9.21995	-0.51233	48	2	9.1813	9.25859
Omicron_BA1	P	337	V	P337V	9.15412	-0.57816	53	2	9.17212	9.13611
Omicron_BA1	P	337	W	P337W	8.81981	-0.91246	58	2	8.83771	8.80191
Omicron_BA1	P	337	Y	P337Y	8.87962	-0.85265	46	2	8.85938	8.89987
Omicron_BA1	F	338	A	F338A	8.49442	-1.23785	46	2	8.46609	8.52276
Omicron_BA1	F	338	C	F338C	8.53682	-1.19546	68	2	8.58126	8.49238
Omicron_BA1	F	338	D	F338D	8.50493	-1.22734	69	2	8.51199	8.49788
Omicron_BA1	F	338	E	F338E	8.42862	-1.30365	70	2	8.36573	8.49152
Omicron_BA1	F	338	F	F338F	9.73227	0	4643	2	9.72341	9.74113
Omicron_BA1	F	338	G	F338G	8.53081	-1.20146	68	2	8.55977	8.50185
Omicron_BA1	F	338	H	F338H	8.4431	-1.28917	73	2	8.43777	8.44843
Omicron_BA1	F	338	I	F338I	8.85478	-0.87749	68	2	8.83268	8.87689
Omicron_BA1	F	338	K	F338K	8.46231	-1.26996	52	2	8.45002	8.47461
Omicron_BA1	F	338	L	F338L	9.4846	-0.24767	55	2	9.42589	9.54332
Omicron_BA1	F	338	M	F338M	8.87785	-0.85442	54	2	8.91121	8.84449
Omicron_BA1	F	338	N	F338N	8.48286	-1.24941	68	2	8.46102	8.5047
Omicron_BA1	F	338	P	F338P	8.52947	-1.2028	56	2	8.57471	8.48424
Omicron_BA1	F	338	Q	F338Q	8.50669	-1.22558	70	2	8.48219	8.53119
Omicron_BA1	F	338	R	F338R	8.24036	-1.49191	52	2	8.28758	8.19314
Omicron_BA1	F	338	S	F338S	8.5466	-1.18567	69	2	8.53267	8.56053
Omicron_BA1	F	338	T	F338T	8.44128	-1.29099	49	2	8.45254	8.43002
Omicron_BA1	F	338	V	F338V	8.52502	-1.20725	73	2	8.55548	8.49455
Omicron_BA1	F	338	W	F338W	9.19445	-0.53782	68	2	9.21554	9.17336
Omicron_BA1	F	338	Y	F338Y	8.76267	-0.9696	49	2	8.74071	8.78464
Omicron_BA1	D	339	A	D339A	9.7098	-0.02247	59	2	9.72933	9.69027
Omicron_BA1	D	339	C	D339C	8.56568	-1.16659	61	2	8.56647	8.56488
Omicron_BA1	D	339	D	D339D	9.73227	0	4643	2	9.72341	9.74113
Omicron_BA1	D	339	E	D339E	9.70124	-0.03103	42	2	9.78935	9.61314
Omicron_BA1	D	339	F	D339F	9.23063	-0.50164	45	2	9.2048	9.25646
Omicron_BA1	D	339	G	D339G	9.42042	-0.31185	56	2	9.40813	9.43272
Omicron_BA1	D	339	H	D339H	9.59263	-0.13964	52	2	9.62234	9.56292
Omicron_BA1	D	339	I	D339I	9.28794	-0.44434	65	2	9.25842	9.31745
Omicron_BA1	D	339	K	D339K	9.42547	-0.3068	34	2	9.44413	9.40681
Omicron_BA1	D	339	L	D339L	9.46758	-0.2647	56	2	9.46531	9.46985
Omicron_BA1	D	339	M	D339M	9.60366	-0.12861	43	2	9.56128	9.64604
Omicron_BA1	D	339	N	D339N	9.60717	-0.1251	35	2	9.54802	9.66633
Omicron_BA1	D	339	P	D339P	8.93495	-0.79732	40	2	8.86264	9.00726
Omicron_BA1	D	339	Q	D339Q	9.51227	-0.22001	50	2	9.48568	9.53885
Omicron_BA1	D	339	R	D339R	9.24051	-0.49176	62	2	9.24396	9.23706
Omicron_BA1	D	339	S	D339S	9.41731	-0.31496	51	2	9.40967	9.42495
Omicron_BA1	D	339	T	D339T	9.22466	-0.50761	45	2	9.23811	9.2112
Omicron_BA1	D	339	V	D339V	9.35866	-0.37361	54	2	9.28571	9.43162
Omicron_BA1	D	339	W	D339W	9.33788	-0.39439	59	2	9.3902	9.28557
Omicron_BA1	D	339	Y	D339Y	9.24551	-0.48676	47	2	9.25944	9.23159
Omicron_BA1	E	340	A	E340A	9.29398	-0.43829	50	2	9.30629	9.28167
Omicron_BA1	E	340	C	E340C	8.69699	-1.03528	74	2	8.67305	8.72093
Omicron_BA1	E	340	D	E340D	9.34952	-0.38275	72	2	9.3657	9.33335
Omicron_BA1	E	340	E	E340E	9.73227	0	4643	2	9.72341	9.74113
Omicron_BA1	E	340	F	E340F	8.65708	-1.0752	88	2	8.67695	8.6372
Omicron_BA1	E	340	G	E340G	8.83156	-0.90071	69	2	8.76992	8.89321
Omicron_BA1	E	340	H	E340H	8.8004	-0.93187	57	2	8.76145	8.83935
Omicron_BA1	E	340	I	E340I	8.87335	-0.85892	59	2	8.84392	8.90279
Omicron_BA1	E	340	K	E340K	9.31475	-0.41753	76	2	9.33873	9.29076
Omicron_BA1	E	340	L	E340L	8.94547	-0.7868	72	2	8.9266	8.96435
Omicron_BA1	E	340	M	E340M	8.99482	-0.73745	72	2	9.02922	8.96042
Omicron_BA1	E	340	N	E340N	8.81102	-0.92125	61	2	8.8369	8.78514
Omicron_BA1	E	340	P	E340P	8.60024	-1.13203	76	2	8.58894	8.61154
Omicron_BA1	E	340	Q	E340Q	9.4051	-0.32717	63	2	9.38613	9.42407
Omicron_BA1	E	340	R	E340R	8.97047	-0.7618	75	2	8.94696	8.99398
Omicron_BA1	E	340	S	E340S	9.27053	-0.46174	67	2	9.25659	9.28446
Omicron_BA1	E	340	T	E340T	9.10819	-0.62408	80	2	9.09692	9.11946
Omicron_BA1	E	340	V	E340V	8.92792	-0.80436	62	2	8.95148	8.90435
Omicron_BA1	E	340	W	E340W	8.56659	-1.16568	88	2	8.61414	8.51904
Omicron_BA1	E	340	Y	E340Y	8.63779	-1.09448	68	2	8.63726	8.63832
Omicron_BA1	V	341	A	V341A	8.56551	-1.16676	66	2	8.55726	8.57377
Omicron_BA1	V	341	C	V341C	8.51217	-1.2201	57	2	8.45301	8.57133
Omicron_BA1	V	341	D	V341D	8.57321	-1.15906	57	2	8.54666	8.59977
Omicron_BA1	V	341	E	V341E	8.62216	-1.11011	66	2	8.61065	8.63368
Omicron_BA1	V	341	F	V341F	8.83252	-0.89975	59	2	8.86192	8.80311
Omicron_BA1	V	341	G	V341G	8.43432	-1.29795	83	2	8.43321	8.43544
Omicron_BA1	V	341	H	V341H	8.54174	-1.19054	72	2	8.505	8.57847
Omicron_BA1	V	341	I	V341I	9.89419	0.16192	53	2	9.96711	9.82128
Omicron_BA1	V	341	K	V341K	8.52575	-1.20652	74	2	8.45452	8.59699
Omicron_BA1	V	341	L	V341L	9.33782	-0.39445	73	2	9.36738	9.30827
Omicron_BA1	V	341	M	V341M	8.84466	-0.88761	67	2	8.81298	8.87635
Omicron_BA1	V	341	N	V341N	8.51835	-1.21392	51	2	8.559	8.4777
Omicron_BA1	V	341	P	V341P	8.48698	-1.24529	69	2	8.42906	8.5449
Omicron_BA1	V	341	Q	V341Q	8.56631	-1.16597	64	2	8.551	8.58161
Omicron_BA1	V	341	R	V341R	8.43884	-1.29344	77	2	8.47941	8.39826
Omicron_BA1	V	341	S	V341S	8.54285	-1.18942	70	2	8.5055	8.5802
Omicron_BA1	V	341	T	V341T	8.67168	-1.06059	69	2	8.67573	8.66763
Omicron_BA1	V	341	V	V341V	9.73227	0	4643	2	9.72341	9.74113
Omicron_BA1	V	341	W	V341W	8.85843	-0.87384	81	2	8.89448	8.82239
Omicron_BA1	V	341	Y	V341Y	8.7093	-1.02297	65	2	8.74475	8.67385
Omicron_BA1	F	342	A	F342A	8.59046	-1.14182	80	2	8.58192	8.59899
Omicron_BA1	F	342	C	F342C	8.5316	-1.20067	70	2	8.4993	8.56391
Omicron_BA1	F	342	D	F342D	8.44583	-1.28645	85	2	8.42047	8.47118
Omicron_BA1	F	342	E	F342E	8.4808	-1.25147	82	2	8.46599	8.49562
Omicron_BA1	F	342	F	F342F	9.73227	0	4643	2	9.72341	9.74113
Omicron_BA1	F	342	G	F342G	8.43708	-1.29519	74	2	8.47116	8.40301
Omicron_BA1	F	342	H	F342H	8.39238	-1.33989	97	2	8.431	8.35376
Omicron_BA1	F	342	I	F342I	8.92245	-0.80982	57	2	8.85997	8.98493
Omicron_BA1	F	342	K	F342K	8.41289	-1.31938	66	2	8.43854	8.38724
Omicron_BA1	F	342	L	F342L	8.98631	-0.74596	79	2	8.99283	8.97979
Omicron_BA1	F	342	M	F342M	8.78396	-0.94831	78	2	8.75387	8.81405
Omicron_BA1	F	342	N	F342N	8.41986	-1.31241	66	2	8.39176	8.44797
Omicron_BA1	F	342	P	F342P	8.32859	-1.40368	80	2	8.33221	8.32496
Omicron_BA1	F	342	Q	F342Q	8.37178	-1.36049	53	2	8.40984	8.33371
Omicron_BA1	F	342	R	F342R	8.43609	-1.29618	71	2	8.46074	8.41143
Omicron_BA1	F	342	S	F342S	8.50058	-1.2317	80	2	8.5068	8.49435
Omicron_BA1	F	342	T	F342T	8.55796	-1.17431	74	2	8.56191	8.55402
Omicron_BA1	F	342	V	F342V	8.86353	-0.86874	86	2	8.85582	8.87125
Omicron_BA1	F	342	W	F342W	8.55434	-1.17793	99	2	8.59698	8.5117
Omicron_BA1	F	342	Y	F342Y	8.53712	-1.19515	80	2	8.55698	8.51726
Omicron_BA1	N	343	A	N343A	8.63124	-1.10103	55	2	8.64162	8.62086
Omicron_BA1	N	343	C	N343C	8.74021	-0.99206	52	2	8.74928	8.73113
Omicron_BA1	N	343	D	N343D	8.39334	-1.33893	50	2	8.36688	8.4198
Omicron_BA1	N	343	E	N343E	8.58954	-1.14274	57	2	8.56355	8.61552
Omicron_BA1	N	343	F	N343F	9.29543	-0.43684	52	2	9.31303	9.27783
Omicron_BA1	N	343	G	N343G	9.11007	-0.6222	68	2	9.12864	9.0915
Omicron_BA1	N	343	H	N343H	9.02203	-0.71024	57	2	9.00089	9.04317
Omicron_BA1	N	343	I	N343I	8.0427	-1.68957	55	2	8.15121	7.93418
Omicron_BA1	N	343	K	N343K	8.69436	-1.03791	51	2	8.52258	8.86614
Omicron_BA1	N	343	L	N343L	9.37026	-0.36202	59	2	9.34258	9.39793
Omicron_BA1	N	343	M	N343M	9.18006	-0.55221	50	2	9.09438	9.26574
Omicron_BA1	N	343	N	N343N	9.73227	0	4643	2	9.72341	9.74113
Omicron_BA1	N	343	P	N343P	7.85802	-1.87425	62	2	7.87281	7.84323
Omicron_BA1	N	343	Q	N343Q	8.66045	-1.07182	47	2	8.51878	8.80211
Omicron_BA1	N	343	R	N343R	8.60748	-1.12479	60	2	8.59079	8.62418
Omicron_BA1	N	343	S	N343S	8.78027	-0.952	47	2	8.79285	8.76769
Omicron_BA1	N	343	T	N343T	8.96191	-0.77036	42	2	8.90805	9.01577
Omicron_BA1	N	343	V	N343V	8.0876	-1.64467	62	2	8.12185	8.05334
Omicron_BA1	N	343	W	N343W	8.29252	-1.43975	72	2	8.27344	8.3116
Omicron_BA1	N	343	Y	N343Y	8.96298	-0.7693	40	2	8.91901	9.00694
Omicron_BA1	A	344	A	A344A	9.73227	0	4643	2	9.72341	9.74113
Omicron_BA1	A	344	C	A344C	8.7244	-1.00787	55	2	8.71269	8.73612
Omicron_BA1	A	344	D	A344D	8.83378	-0.89849	43	2	8.74224	8.92532
Omicron_BA1	A	344	E	A344E	8.97611	-0.75616	41	2	8.88806	9.06416
Omicron_BA1	A	344	F	A344F	8.54949	-1.18278	57	2	8.50859	8.59039
Omicron_BA1	A	344	G	A344G	8.76635	-0.96592	75	2	8.80013	8.73257
Omicron_BA1	A	344	H	A344H	8.73088	-1.00139	59	2	8.68237	8.7794
Omicron_BA1	A	344	I	A344I	8.64094	-1.09133	49	2	8.5803	8.70158
Omicron_BA1	A	344	K	A344K	9.20554	-0.52673	49	2	9.13702	9.27406
Omicron_BA1	A	344	L	A344L	8.665	-1.06727	50	2	8.68116	8.64884
Omicron_BA1	A	344	M	A344M	8.80367	-0.92861	43	2	8.81342	8.79392
Omicron_BA1	A	344	N	A344N	9.07163	-0.66064	45	2	9.02785	9.11541
Omicron_BA1	A	344	P	A344P	8.06834	-1.66393	57	2	8.15576	7.98092
Omicron_BA1	A	344	Q	A344Q	9.81448	0.08221	63	2	9.80605	9.82291
Omicron_BA1	A	344	R	A344R	9.09369	-0.63859	52	2	9.09549	9.09189
Omicron_BA1	A	344	S	A344S	9.16869	-0.56358	47	2	9.15093	9.18646
Omicron_BA1	A	344	T	A344T	8.88319	-0.84908	61	2	8.86106	8.90532
Omicron_BA1	A	344	V	A344V	8.77405	-0.95822	67	2	8.73577	8.81233
Omicron_BA1	A	344	W	A344W	8.29456	-1.43771	70	2	8.25095	8.33817
Omicron_BA1	A	344	Y	A344Y	8.48997	-1.2423	45	2	8.48185	8.4981
Omicron_BA1	T	345	A	T345A	9.22303	-0.50924	69	2	9.19276	9.25329
Omicron_BA1	T	345	C	T345C	8.39632	-1.33595	84	2	8.37913	8.4135
Omicron_BA1	T	345	D	T345D	9.40284	-0.32943	62	2	9.40423	9.40146
Omicron_BA1	T	345	E	T345E	9.70783	-0.02445	79	2	9.80738	9.60828
Omicron_BA1	T	345	F	T345F	8.43968	-1.29259	69	2	8.43344	8.44593
Omicron_BA1	T	345	G	T345G	8.69082	-1.04146	79	2	8.69414	8.68749
Omicron_BA1	T	345	H	T345H	9.15138	-0.58089	63	2	9.1724	9.13036
Omicron_BA1	T	345	I	T345I	8.78151	-0.95077	56	2	8.83943	8.72358
Omicron_BA1	T	345	K	T345K	9.66359	-0.06868	57	2	9.65524	9.67194
Omicron_BA1	T	345	L	T345L	8.88609	-0.84618	74	2	8.92862	8.84357
Omicron_BA1	T	345	M	T345M	8.63727	-1.095	62	2	8.61631	8.65823
Omicron_BA1	T	345	N	T345N	8.96917	-0.7631	61	2	8.99671	8.94163
Omicron_BA1	T	345	P	T345P	9.73734	0.00507	76	2	9.82233	9.65235
Omicron_BA1	T	345	Q	T345Q	9.30734	-0.42493	71	2	9.29764	9.31704
Omicron_BA1	T	345	R	T345R	9.28911	-0.44316	69	2	9.29839	9.27984
Omicron_BA1	T	345	S	T345S	9.57446	-0.15781	70	2	9.60969	9.53922
Omicron_BA1	T	345	T	T345T	9.73227	0	4643	2	9.72341	9.74113
Omicron_BA1	T	345	V	T345V	9.16961	-0.56266	70	2	9.16167	9.17755
Omicron_BA1	T	345	W	T345W	8.04104	-1.69123	71	2	8.10959	7.9725
Omicron_BA1	T	345	Y	T345Y	8.58983	-1.14244	61	2	8.58546	8.5942
Omicron_BA1	R	346	A	R346A	9.36724	-0.36504	36	2	9.29712	9.43735
Omicron_BA1	R	346	C	R346C	9.10273	-0.62954	57	2	9.10009	9.10537
Omicron_BA1	R	346	D	R346D	9.62612	-0.10615	64	2	9.6651	9.58714
Omicron_BA1	R	346	E	R346E	9.8318	0.09953	58	2	9.75817	9.90544
Omicron_BA1	R	346	F	R346F	9.10996	-0.62231	64	2	9.06561	9.1543
Omicron_BA1	R	346	G	R346G	8.96109	-0.77119	86	2	8.99239	8.92979
Omicron_BA1	R	346	H	R346H	9.79201	0.05974	54	2	9.71678	9.86724
Omicron_BA1	R	346	I	R346I	9.33529	-0.39698	63	2	9.27202	9.39856
Omicron_BA1	R	346	K	R346K	9.75685	0.02457	75	2	9.7457	9.76799
Omicron_BA1	R	346	L	R346L	9.00806	-0.72421	57	2	9.07092	8.94521
Omicron_BA1	R	346	M	R346M	9.2	-0.53227	71	2	9.15069	9.24931
Omicron_BA1	R	346	N	R346N	9.66014	-0.07213	36	2	9.63615	9.68413
Omicron_BA1	R	346	P	R346P	8.78308	-0.94919	53	2	8.79402	8.77215
Omicron_BA1	R	346	Q	R346Q	9.67356	-0.05871	66	2	9.66303	9.68409
Omicron_BA1	R	346	R	R346R	9.73227	0	4643	2	9.72341	9.74113
Omicron_BA1	R	346	S	R346S	9.71478	-0.01749	59	2	9.66395	9.76562
Omicron_BA1	R	346	T	R346T	9.8026	0.07033	50	2	9.69976	9.90544
Omicron_BA1	R	346	V	R346V	9.61345	-0.11882	51	2	9.57677	9.65013
Omicron_BA1	R	346	W	R346W	9.05873	-0.67354	69	2	9.10088	9.01659
Omicron_BA1	R	346	Y	R346Y	9.49121	-0.24107	58	2	9.48595	9.49646
Omicron_BA1	F	347	A	F347A	8.55172	-1.18056	48	2	8.51956	8.58387
Omicron_BA1	F	347	C	F347C	8.47115	-1.26112	53	2	8.51897	8.42334
Omicron_BA1	F	347	D	F347D	8.70039	-1.03188	48	2	8.64326	8.75752
Omicron_BA1	F	347	E	F347E	8.61855	-1.11372	36	2	8.59878	8.63832
Omicron_BA1	F	347	F	F347F	9.73227	0	4643	2	9.72341	9.74113
Omicron_BA1	F	347	G	F347G	8.65849	-1.07378	54	2	8.68783	8.62916
Omicron_BA1	F	347	H	F347H	8.51126	-1.22101	43	2	8.49247	8.53005
Omicron_BA1	F	347	I	F347I	8.63314	-1.09914	42	2	8.60973	8.65655
Omicron_BA1	F	347	K	F347K	8.48683	-1.24544	39	2	8.52696	8.4467
Omicron_BA1	F	347	L	F347L	8.57188	-1.16039	39	2	8.54862	8.59514
Omicron_BA1	F	347	M	F347M	8.74534	-0.98693	49	2	8.6502	8.84049
Omicron_BA1	F	347	N	F347N	8.89175	-0.84052	42	2	8.89635	8.88714
Omicron_BA1	F	347	P	F347P	8.57952	-1.15275	33	2	8.5826	8.57644
Omicron_BA1	F	347	Q	F347Q	8.54282	-1.18946	35	2	8.46605	8.61958
Omicron_BA1	F	347	R	F347R	8.43805	-1.29422	36	2	8.48038	8.39572
Omicron_BA1	F	347	S	F347S	8.6052	-1.12707	36	2	8.59362	8.61678
Omicron_BA1	F	347	T	F347T	8.53585	-1.19642	55	2	8.57689	8.49481
Omicron_BA1	F	347	V	F347V	8.63401	-1.09826	42	2	8.58987	8.67815
Omicron_BA1	F	347	W	F347W	9.69556	-0.03671	43	2	9.67558	9.71555
Omicron_BA1	F	347	Y	F347Y	8.82113	-0.91114	42	2	8.76175	8.88051
Omicron_BA1	A	348	A	A348A	9.73227	0	4643	2	9.72341	9.74113
Omicron_BA1	A	348	C	A348C	8.61263	-1.11965	100	2	8.60169	8.62357
Omicron_BA1	A	348	D	A348D	8.8931	-0.83918	90	2	8.94159	8.8446
Omicron_BA1	A	348	E	A348E	9.00038	-0.73189	108	2	8.93491	9.06586
Omicron_BA1	A	348	F	A348F	8.64085	-1.09142	93	2	8.62107	8.66064
Omicron_BA1	A	348	G	A348G	9.0277	-0.70457	97	2	8.98913	9.06627
Omicron_BA1	A	348	H	A348H	9.23353	-0.49875	87	2	9.27012	9.19693
Omicron_BA1	A	348	I	A348I	8.4057	-1.32658	83	2	8.40515	8.40624
Omicron_BA1	A	348	K	A348K	8.76699	-0.96529	78	2	8.76165	8.77232
Omicron_BA1	A	348	L	A348L	8.45047	-1.2818	77	2	8.41755	8.4834
Omicron_BA1	A	348	M	A348M	8.65344	-1.07883	98	2	8.62755	8.67933
Omicron_BA1	A	348	N	A348N	9.62715	-0.10512	83	2	9.57024	9.68407
Omicron_BA1	A	348	P	A348P	10.02117	0.28889	52	2	10.04753	9.9948
Omicron_BA1	A	348	Q	A348Q	8.98006	-0.75221	74	2	9.02618	8.93393
Omicron_BA1	A	348	R	A348R	8.6683	-1.06398	90	2	8.63093	8.70567
Omicron_BA1	A	348	S	A348S	9.51067	-0.22161	76	2	9.47885	9.54248
Omicron_BA1	A	348	T	A348T	8.60402	-1.12826	87	2	8.55276	8.65527
Omicron_BA1	A	348	V	A348V	8.59111	-1.14116	86	2	8.55525	8.62698
Omicron_BA1	A	348	W	A348W	8.5508	-1.18147	112	2	8.51348	8.58813
Omicron_BA1	A	348	Y	A348Y	8.8586	-0.87367	112	2	8.88763	8.82956
Omicron_BA1	S	349	A	S349A	8.8186	-0.91367	72	2	8.82	8.81721
Omicron_BA1	S	349	C	S349C	8.64423	-1.08804	77	2	8.6253	8.66316
Omicron_BA1	S	349	D	S349D	9.04155	-0.69072	78	2	9.10574	8.97737
Omicron_BA1	S	349	E	S349E	8.59596	-1.13632	83	2	8.61152	8.58039
Omicron_BA1	S	349	F	S349F	8.34816	-1.38411	80	2	8.34617	8.35016
Omicron_BA1	S	349	G	S349G	8.62825	-1.10402	111	2	8.61348	8.64302
Omicron_BA1	S	349	H	S349H	9.0152	-0.71707	75	2	8.99145	9.03895
Omicron_BA1	S	349	I	S349I	8.36869	-1.36358	82	2	8.31488	8.4225
Omicron_BA1	S	349	K	S349K	8.42671	-1.30556	61	2	8.45648	8.39694
Omicron_BA1	S	349	L	S349L	8.43404	-1.29823	94	2	8.4128	8.45529
Omicron_BA1	S	349	M	S349M	8.46625	-1.26602	75	2	8.46715	8.46535
Omicron_BA1	S	349	N	S349N	9.11289	-0.61939	59	2	9.13714	9.08863
Omicron_BA1	S	349	P	S349P	9.2798	-0.45247	65	2	9.20688	9.35273
Omicron_BA1	S	349	Q	S349Q	8.58814	-1.14413	82	2	8.58202	8.59426
Omicron_BA1	S	349	R	S349R	8.37517	-1.3571	74	2	8.3498	8.40055
Omicron_BA1	S	349	S	S349S	9.73227	0	4643	2	9.72341	9.74113
Omicron_BA1	S	349	T	S349T	8.51266	-1.21961	75	2	8.56051	8.46481
Omicron_BA1	S	349	V	S349V	8.36604	-1.36623	79	2	8.3009	8.43117
Omicron_BA1	S	349	W	S349W	8.31902	-1.41325	119	2	8.30325	8.3348
Omicron_BA1	S	349	Y	S349Y	8.36268	-1.36959	73	2	8.39129	8.33407
Omicron_BA1	V	350	A	V350A	8.65216	-1.08011	61	2	8.56247	8.74185
Omicron_BA1	V	350	C	V350C	8.57382	-1.15845	70	2	8.52362	8.62403
Omicron_BA1	V	350	D	V350D	8.60002	-1.13225	72	2	8.56612	8.63393
Omicron_BA1	V	350	E	V350E	8.56102	-1.17126	80	2	8.5573	8.56473
Omicron_BA1	V	350	F	V350F	8.50523	-1.22704	75	2	8.4952	8.51526
Omicron_BA1	V	350	G	V350G	8.58517	-1.1471	83	2	8.58655	8.5838
Omicron_BA1	V	350	H	V350H	8.55379	-1.17848	49	2	8.57319	8.53439
Omicron_BA1	V	350	I	V350I	8.59701	-1.13526	77	2	8.58104	8.61298
Omicron_BA1	V	350	K	V350K	8.54642	-1.18586	65	2	8.52899	8.56384
Omicron_BA1	V	350	L	V350L	8.48885	-1.24342	71	2	8.48599	8.49171
Omicron_BA1	V	350	M	V350M	8.44243	-1.28984	64	2	8.42809	8.45678
Omicron_BA1	V	350	N	V350N	8.57704	-1.15523	54	2	8.58825	8.56584
Omicron_BA1	V	350	P	V350P	9.05788	-0.6744	56	2	8.99599	9.11976
Omicron_BA1	V	350	Q	V350Q	8.56056	-1.17171	58	2	8.56764	8.55348
Omicron_BA1	V	350	R	V350R	8.50961	-1.22267	56	2	8.44897	8.57024
Omicron_BA1	V	350	S	V350S	8.60761	-1.12466	56	2	8.58994	8.62527
Omicron_BA1	V	350	T	V350T	8.5549	-1.17737	80	2	8.55921	8.5506
Omicron_BA1	V	350	V	V350V	9.73227	0	4643	2	9.72341	9.74113
Omicron_BA1	V	350	W	V350W	8.57627	-1.156	77	2	8.5883	8.56424
Omicron_BA1	V	350	Y	V350Y	8.41581	-1.31646	74	2	8.42658	8.40504
Omicron_BA1	Y	351	A	Y351A	8.715	-1.01727	45	2	8.76087	8.66914
Omicron_BA1	Y	351	C	Y351C	8.39872	-1.33355	61	2	8.40591	8.39153
Omicron_BA1	Y	351	D	Y351D	8.68129	-1.05098	51	2	8.66778	8.6948
Omicron_BA1	Y	351	E	Y351E	8.69437	-1.0379	71	2	8.71095	8.67779
Omicron_BA1	Y	351	F	Y351F	9.219	-0.51327	56	2	9.1698	9.2682
Omicron_BA1	Y	351	G	Y351G	8.55711	-1.17516	58	2	8.55588	8.55834
Omicron_BA1	Y	351	H	Y351H	8.93742	-0.79485	49	2	8.85776	9.01708
Omicron_BA1	Y	351	I	Y351I	8.50783	-1.22444	47	2	8.49549	8.52017
Omicron_BA1	Y	351	K	Y351K	8.59167	-1.1406	49	2	8.57868	8.60467
Omicron_BA1	Y	351	L	Y351L	8.56676	-1.16551	88	2	8.56417	8.56935
Omicron_BA1	Y	351	M	Y351M	8.62542	-1.10685	50	2	8.68046	8.57038
Omicron_BA1	Y	351	N	Y351N	8.70182	-1.03045	52	2	8.65793	8.74571
Omicron_BA1	Y	351	P	Y351P	8.46505	-1.26722	40	2	8.60047	8.32964
Omicron_BA1	Y	351	Q	Y351Q	8.66976	-1.06251	40	2	8.62988	8.70964
Omicron_BA1	Y	351	R	Y351R	8.52107	-1.2112	71	2	8.54568	8.49646
Omicron_BA1	Y	351	S	Y351S	8.57878	-1.15349	51	2	8.43385	8.72372
Omicron_BA1	Y	351	T	Y351T	8.65254	-1.07973	68	2	8.61488	8.69021
Omicron_BA1	Y	351	V	Y351V	8.73837	-0.9939	64	2	8.74103	8.73572
Omicron_BA1	Y	351	W	Y351W	8.80631	-0.92596	74	2	8.81952	8.79311
Omicron_BA1	Y	351	Y	Y351Y	9.73227	0	4643	2	9.72341	9.74113
Omicron_BA1	A	352	A	A352A	9.73227	0	4643	2	9.72341	9.74113
Omicron_BA1	A	352	C	A352C	8.98233	-0.74994	69	2	9.0227	8.94196
Omicron_BA1	A	352	D	A352D	9.50182	-0.23045	66	2	9.46521	9.53844
Omicron_BA1	A	352	E	A352E	9.51127	-0.22101	64	2	9.46375	9.55878
Omicron_BA1	A	352	F	A352F	8.69423	-1.03804	62	2	8.66978	8.71868
Omicron_BA1	A	352	G	A352G	8.73794	-0.99433	66	2	8.77751	8.69838
Omicron_BA1	A	352	H	A352H	9.19169	-0.54059	77	2	9.1394	9.24397
Omicron_BA1	A	352	I	A352I	8.45708	-1.27519	62	2	8.43888	8.47528
Omicron_BA1	A	352	K	A352K	9.29268	-0.43959	58	2	9.27951	9.30586
Omicron_BA1	A	352	L	A352L	8.70159	-1.03068	72	2	8.6763	8.72688
Omicron_BA1	A	352	M	A352M	9.21316	-0.51911	52	2	9.24426	9.18206
Omicron_BA1	A	352	N	A352N	9.71186	-0.02041	68	2	9.72071	9.703
Omicron_BA1	A	352	P	A352P	8.44554	-1.28673	51	2	8.45501	8.43607
Omicron_BA1	A	352	Q	A352Q	9.22782	-0.50445	53	2	9.20816	9.24747
Omicron_BA1	A	352	R	A352R	9.227	-0.50527	49	2	9.24751	9.20649
Omicron_BA1	A	352	S	A352S	9.39069	-0.34158	76	2	9.3745	9.40688
Omicron_BA1	A	352	T	A352T	8.82502	-0.90725	56	2	8.78137	8.86867
Omicron_BA1	A	352	V	A352V	8.55801	-1.17426	81	2	8.53269	8.58333
Omicron_BA1	A	352	W	A352W	8.51877	-1.2135	76	2	8.50507	8.53247
Omicron_BA1	A	352	Y	A352Y	8.8696	-0.86267	55	2	8.85846	8.88074
Omicron_BA1	W	353	A	W353A	8.56546	-1.16682	67	2	8.55021	8.5807
Omicron_BA1	W	353	C	W353C	8.49199	-1.24028	61	2	8.49633	8.48766
Omicron_BA1	W	353	D	W353D	8.60545	-1.12682	65	2	8.6092	8.6017
Omicron_BA1	W	353	E	W353E	8.60275	-1.12952	75	2	8.6141	8.59141
Omicron_BA1	W	353	F	W353F	9.08237	-0.64991	69	2	9.0668	9.09793
Omicron_BA1	W	353	G	W353G	8.57009	-1.16219	61	2	8.52614	8.61403
Omicron_BA1	W	353	H	W353H	8.5687	-1.16357	44	2	8.54154	8.59586
Omicron_BA1	W	353	I	W353I	8.52442	-1.20785	49	2	8.48769	8.56115
Omicron_BA1	W	353	K	W353K	8.46262	-1.26965	40	2	8.39248	8.53276
Omicron_BA1	W	353	L	W353L	8.42814	-1.30413	77	2	8.42805	8.42823
Omicron_BA1	W	353	M	W353M	8.58798	-1.1443	81	2	8.60056	8.57539
Omicron_BA1	W	353	N	W353N	8.56091	-1.17136	33	2	8.49025	8.63157
Omicron_BA1	W	353	P	W353P	8.59664	-1.13563	63	2	8.61202	8.58125
Omicron_BA1	W	353	Q	W353Q	8.62692	-1.10535	61	2	8.62921	8.62464
Omicron_BA1	W	353	R	W353R	8.32167	-1.4106	57	2	8.39457	8.24877
Omicron_BA1	W	353	S	W353S	8.61805	-1.11422	63	2	8.69741	8.5387
Omicron_BA1	W	353	T	W353T	8.53844	-1.19383	47	2	8.4417	8.63518
Omicron_BA1	W	353	V	W353V	8.55519	-1.17708	51	2	8.53223	8.57816
Omicron_BA1	W	353	W	W353W	9.73227	0	4643	2	9.72341	9.74113
Omicron_BA1	W	353	Y	W353Y	8.78683	-0.94544	39	2	8.69418	8.87948
Omicron_BA1	N	354	A	N354A	9.27159	-0.46068	39	2	9.25151	9.29167
Omicron_BA1	N	354	C	N354C	8.73725	-0.99503	57	2	8.75926	8.71524
Omicron_BA1	N	354	D	N354D	9.69026	-0.04202	54	2	9.75955	9.62096
Omicron_BA1	N	354	E	N354E	9.80487	0.07259	40	2	9.83221	9.77752
Omicron_BA1	N	354	F	N354F	8.43792	-1.29435	62	2	8.38475	8.49109
Omicron_BA1	N	354	G	N354G	8.86319	-0.86908	65	2	8.84087	8.88551
Omicron_BA1	N	354	H	N354H	9.55859	-0.17369	41	2	9.52251	9.59467
Omicron_BA1	N	354	I	N354I	8.494	-1.23827	53	2	8.46341	8.5246
Omicron_BA1	N	354	K	N354K	9.90697	0.1747	41	2	9.93975	9.87419
Omicron_BA1	N	354	L	N354L	8.44943	-1.28284	59	2	8.42935	8.46951
Omicron_BA1	N	354	M	N354M	8.69073	-1.04154	64	2	8.75342	8.62805
Omicron_BA1	N	354	N	N354N	9.73227	0	4643	2	9.72341	9.74113
Omicron_BA1	N	354	P	N354P	8.31128	-1.42099	58	2	8.31765	8.30491
Omicron_BA1	N	354	Q	N354Q	9.79247	0.0602	33	2	9.76206	9.82288
Omicron_BA1	N	354	R	N354R	9.85251	0.12024	32	2	9.89273	9.8123
Omicron_BA1	N	354	S	N354S	9.76107	0.0288	67	2	9.71277	9.80937
Omicron_BA1	N	354	T	N354T	9.80688	0.0746	56	2	9.8579	9.75585
Omicron_BA1	N	354	V	N354V	8.84494	-0.88733	48	2	8.82893	8.86095
Omicron_BA1	N	354	W	N354W	8.28559	-1.44668	63	2	8.26002	8.31115
Omicron_BA1	N	354	Y	N354Y	8.55835	-1.17392	57	2	8.5943	8.5224
Omicron_BA1	R	355	A	R355A	8.475	-1.25728	64	2	8.41612	8.53387
Omicron_BA1	R	355	C	R355C	8.4948	-1.23747	73	2	8.50563	8.48398
Omicron_BA1	R	355	D	R355D	8.59545	-1.13682	57	2	8.57918	8.61173
Omicron_BA1	R	355	E	R355E	8.4515	-1.28077	81	2	8.38179	8.52122
Omicron_BA1	R	355	F	R355F	8.31562	-1.41665	58	2	8.31813	8.31311
Omicron_BA1	R	355	G	R355G	8.44563	-1.28664	71	2	8.45202	8.43923
Omicron_BA1	R	355	H	R355H	8.60175	-1.13052	55	2	8.59541	8.60809
Omicron_BA1	R	355	I	R355I	8.39327	-1.339	67	2	8.37731	8.40922
Omicron_BA1	R	355	K	R355K	8.578	-1.15428	53	2	8.53847	8.61752
Omicron_BA1	R	355	L	R355L	8.48501	-1.24726	77	2	8.50644	8.46358
Omicron_BA1	R	355	M	R355M	8.45284	-1.27944	68	2	8.43655	8.46912
Omicron_BA1	R	355	N	R355N	8.50598	-1.22629	68	2	8.49833	8.51363
Omicron_BA1	R	355	P	R355P	8.44243	-1.28985	78	2	8.47836	8.40649
Omicron_BA1	R	355	Q	R355Q	8.48008	-1.25219	68	2	8.45816	8.50201
Omicron_BA1	R	355	R	R355R	9.73227	0	4643	2	9.72341	9.74113
Omicron_BA1	R	355	S	R355S	8.45899	-1.27328	79	2	8.50643	8.41156
Omicron_BA1	R	355	T	R355T	8.49153	-1.24074	55	2	8.5688	8.41426
Omicron_BA1	R	355	V	R355V	8.36941	-1.36286	66	2	8.35701	8.38181
Omicron_BA1	R	355	W	R355W	8.51299	-1.21928	72	2	8.55122	8.47476
Omicron_BA1	R	355	Y	R355Y	8.47703	-1.25524	65	2	8.44043	8.51364
Omicron_BA1	K	356	A	K356A	8.88905	-0.84322	53	2	8.85988	8.91822
Omicron_BA1	K	356	C	K356C	8.86044	-0.87183	53	2	8.85905	8.86182
Omicron_BA1	K	356	D	K356D	8.62489	-1.10738	50	2	8.60967	8.6401
Omicron_BA1	K	356	E	K356E	8.79147	-0.9408	51	2	8.76418	8.81876
Omicron_BA1	K	356	F	K356F	8.77461	-0.95766	58	2	8.78359	8.76564
Omicron_BA1	K	356	G	K356G	8.439	-1.29327	67	2	8.41878	8.45922
Omicron_BA1	K	356	H	K356H	8.90068	-0.83159	61	2	8.90463	8.89674
Omicron_BA1	K	356	I	K356I	9.2466	-0.48567	55	2	9.2539	9.23929
Omicron_BA1	K	356	K	K356K	9.73227	0	4643	2	9.72341	9.74113
Omicron_BA1	K	356	L	K356L	9.029	-0.70327	56	2	8.98103	9.07697
Omicron_BA1	K	356	M	K356M	9.14722	-0.58505	57	2	9.11607	9.17838
Omicron_BA1	K	356	N	K356N	8.66064	-1.07163	66	2	8.66243	8.65885
Omicron_BA1	K	356	P	K356P	8.1454	-1.58688	37	2	8.15794	8.13285
Omicron_BA1	K	356	Q	K356Q	9.26359	-0.46868	50	2	9.2002	9.32699
Omicron_BA1	K	356	R	K356R	9.68589	-0.04639	55	2	9.75809	9.61368
Omicron_BA1	K	356	S	K356S	9.00635	-0.72592	40	2	8.96789	9.0448
Omicron_BA1	K	356	T	K356T	9.81493	0.08266	44	2	9.70149	9.92836
Omicron_BA1	K	356	V	K356V	9.64854	-0.08373	64	2	9.64449	9.65259
Omicron_BA1	K	356	W	K356W	8.58394	-1.14834	50	2	8.59819	8.56968
Omicron_BA1	K	356	Y	K356Y	8.75634	-0.97594	54	2	8.73529	8.77739
Omicron_BA1	R	357	A	R357A	9.23902	-0.49325	77	2	9.23596	9.24208
Omicron_BA1	R	357	C	R357C	9.03457	-0.6977	95	2	9.00449	9.06465
Omicron_BA1	R	357	D	R357D	9.04743	-0.68484	81	2	9.02911	9.06576
Omicron_BA1	R	357	E	R357E	9.33254	-0.39973	86	2	9.29282	9.37225
Omicron_BA1	R	357	F	R357F	9.00514	-0.72713	82	2	8.99996	9.01033
Omicron_BA1	R	357	G	R357G	8.70121	-1.03106	99	2	8.7153	8.68713
Omicron_BA1	R	357	H	R357H	9.41764	-0.31463	75	2	9.40716	9.42812
Omicron_BA1	R	357	I	R357I	9.66683	-0.06544	78	2	9.64057	9.69309
Omicron_BA1	R	357	K	R357K	9.81984	0.08757	95	2	9.82499	9.81469
Omicron_BA1	R	357	L	R357L	9.28201	-0.45026	100	2	9.22859	9.33544
Omicron_BA1	R	357	M	R357M	9.18731	-0.54497	84	2	9.20261	9.17201
Omicron_BA1	R	357	N	R357N	9.74167	0.0094	59	2	9.79271	9.69062
Omicron_BA1	R	357	P	R357P	8.78233	-0.94995	101	2	8.80433	8.76033
Omicron_BA1	R	357	Q	R357Q	9.41827	-0.314	70	2	9.43772	9.39882
Omicron_BA1	R	357	R	R357R	9.73227	0	4643	2	9.72341	9.74113
Omicron_BA1	R	357	S	R357S	9.16889	-0.56338	77	2	9.16894	9.16884
Omicron_BA1	R	357	T	R357T	9.57483	-0.15744	101	2	9.58112	9.56854
Omicron_BA1	R	357	V	R357V	9.73144	-0.00083	72	2	9.72407	9.7388
Omicron_BA1	R	357	W	R357W	8.77374	-0.95853	104	2	8.75513	8.79235
Omicron_BA1	R	357	Y	R357Y	9.18321	-0.54906	101	2	9.13088	9.23555
Omicron_BA1	I	358	A	I358A	8.72607	-1.0062	42	2	8.72513	8.72701
Omicron_BA1	I	358	C	I358C	8.74742	-0.98485	86	2	8.72439	8.77046
Omicron_BA1	I	358	D	I358D	8.38652	-1.34575	64	2	8.32974	8.4433
Omicron_BA1	I	358	E	I358E	8.408	-1.32427	60	2	8.43216	8.38384
Omicron_BA1	I	358	F	I358F	10.24427	0.512	52	2	10.30454	10.184
Omicron_BA1	I	358	G	I358G	8.63329	-1.09898	55	2	8.65976	8.60683
Omicron_BA1	I	358	H	I358H	8.45876	-1.27352	49	2	8.47906	8.43846
Omicron_BA1	I	358	I	I358I	9.73227	0	4643	2	9.72341	9.74113
Omicron_BA1	I	358	K	I358K	8.32357	-1.40871	56	2	8.27485	8.37228
Omicron_BA1	I	358	L	I358L	9.79934	0.06707	52	2	9.73188	9.8668
Omicron_BA1	I	358	M	I358M	9.93754	0.20526	37	2	9.95167	9.9234
Omicron_BA1	I	358	N	I358N	8.38306	-1.34921	59	2	8.38752	8.3786
Omicron_BA1	I	358	P	I358P	8.38126	-1.35101	57	2	8.43516	8.32736
Omicron_BA1	I	358	Q	I358Q	8.4301	-1.30217	50	2	8.40121	8.45899
Omicron_BA1	I	358	R	I358R	8.27282	-1.45945	56	2	8.28006	8.26558
Omicron_BA1	I	358	S	I358S	8.46197	-1.2703	61	2	8.45168	8.47227
Omicron_BA1	I	358	T	I358T	8.40036	-1.33191	45	2	8.3853	8.41542
Omicron_BA1	I	358	V	I358V	8.8766	-0.85568	60	2	8.83594	8.91725
Omicron_BA1	I	358	W	I358W	9.99864	0.26637	49	2	9.95432	10.04296
Omicron_BA1	I	358	Y	I358Y	10.1455	0.41323	40	2	10.18339	10.10761
Omicron_BA1	S	359	A	S359A	9.3592	-0.37307	58	2	9.4422	9.2762
Omicron_BA1	S	359	C	S359C	8.99553	-0.73675	66	2	8.95362	9.03743
Omicron_BA1	S	359	D	S359D	9.14436	-0.58792	47	2	9.17288	9.11583
Omicron_BA1	S	359	E	S359E	9.312	-0.42027	59	2	9.28425	9.33976
Omicron_BA1	S	359	F	S359F	9.09361	-0.63866	64	2	9.06544	9.12178
Omicron_BA1	S	359	G	S359G	9.12204	-0.61023	71	2	9.09498	9.1491
Omicron_BA1	S	359	H	S359H	9.60969	-0.12258	61	2	9.60436	9.61503
Omicron_BA1	S	359	I	S359I	8.83481	-0.89746	53	2	8.9205	8.74912
Omicron_BA1	S	359	K	S359K	9.24001	-0.49227	42	2	9.31579	9.16422
Omicron_BA1	S	359	L	S359L	8.81749	-0.91478	61	2	8.80679	8.82819
Omicron_BA1	S	359	M	S359M	8.98634	-0.74593	57	2	8.9253	9.04739
Omicron_BA1	S	359	N	S359N	9.37731	-0.35496	43	2	9.35548	9.39913
Omicron_BA1	S	359	P	S359P	9.00548	-0.72679	47	2	8.99559	9.01537
Omicron_BA1	S	359	Q	S359Q	9.3792	-0.35308	45	2	9.40328	9.35512
Omicron_BA1	S	359	R	S359R	9.23688	-0.49539	45	2	9.24518	9.22859
Omicron_BA1	S	359	S	S359S	9.73227	0	4643	2	9.72341	9.74113
Omicron_BA1	S	359	T	S359T	9.72715	-0.00512	48	2	9.68457	9.76972
Omicron_BA1	S	359	V	S359V	9.04804	-0.68423	61	2	9.00633	9.08975
Omicron_BA1	S	359	W	S359W	8.75297	-0.97931	70	2	8.75515	8.75078
Omicron_BA1	S	359	Y	S359Y	9.02518	-0.70709	59	2	8.966	9.08436
Omicron_BA1	N	360	A	N360A	8.96932	-0.76295	65	2	8.97319	8.96545
Omicron_BA1	N	360	C	N360C	8.74684	-0.98544	55	2	8.75024	8.74343
Omicron_BA1	N	360	D	N360D	9.46477	-0.2675	51	2	9.48904	9.4405
Omicron_BA1	N	360	E	N360E	8.95981	-0.77246	58	2	8.95671	8.96292
Omicron_BA1	N	360	F	N360F	8.65582	-1.07645	67	2	8.70362	8.60802
Omicron_BA1	N	360	G	N360G	9.09906	-0.63321	68	2	9.11978	9.07834
Omicron_BA1	N	360	H	N360H	9.24439	-0.48788	67	2	9.24872	9.24007
Omicron_BA1	N	360	I	N360I	8.46297	-1.26931	83	2	8.47324	8.45269
Omicron_BA1	N	360	K	N360K	8.89849	-0.83379	51	2	8.93832	8.85865
Omicron_BA1	N	360	L	N360L	8.62229	-1.10998	60	2	8.64447	8.60011
Omicron_BA1	N	360	M	N360M	8.55525	-1.17702	55	2	8.59258	8.51792
Omicron_BA1	N	360	N	N360N	9.73227	0	4643	2	9.72341	9.74113
Omicron_BA1	N	360	P	N360P	8.92588	-0.8064	65	2	8.8689	8.98285
Omicron_BA1	N	360	Q	N360Q	8.75467	-0.9776	55	2	8.82255	8.68679
Omicron_BA1	N	360	R	N360R	8.85868	-0.87359	68	2	8.77825	8.93911
Omicron_BA1	N	360	S	N360S	8.99999	-0.73228	63	2	8.96311	9.03688
Omicron_BA1	N	360	T	N360T	8.61943	-1.11284	68	2	8.63458	8.60429
Omicron_BA1	N	360	V	N360V	8.4564	-1.27587	60	2	8.4465	8.4663
Omicron_BA1	N	360	W	N360W	8.77007	-0.96221	64	2	8.80471	8.73542
Omicron_BA1	N	360	Y	N360Y	8.65536	-1.07691	37	2	8.65755	8.65317
Omicron_BA1	C	361	A	C361A	8.73152	-1.00075	59	2	8.70841	8.75463
Omicron_BA1	C	361	C	C361C	9.73227	0	4643	2	9.72341	9.74113
Omicron_BA1	C	361	D	C361D	8.77595	-0.95633	64	2	8.74694	8.80495
Omicron_BA1	C	361	E	C361E	8.70816	-1.02411	54	2	8.69658	8.71974
Omicron_BA1	C	361	F	C361F	8.8602	-0.87207	53	2	8.80214	8.91826
Omicron_BA1	C	361	G	C361G	8.61255	-1.11972	62	2	8.605	8.62011
Omicron_BA1	C	361	H	C361H	8.62539	-1.10688	54	2	8.60324	8.64754
Omicron_BA1	C	361	I	C361I	8.61294	-1.11933	50	2	8.58744	8.63843
Omicron_BA1	C	361	K	C361K	8.57798	-1.1543	52	2	8.54761	8.60834
Omicron_BA1	C	361	L	C361L	8.61735	-1.11492	60	2	8.60105	8.63365
Omicron_BA1	C	361	M	C361M	8.60163	-1.13064	66	2	8.61055	8.59271
Omicron_BA1	C	361	N	C361N	8.70373	-1.02854	58	2	8.66524	8.74222
Omicron_BA1	C	361	P	C361P	8.6742	-1.05808	50	2	8.56035	8.78804
Omicron_BA1	C	361	Q	C361Q	8.72442	-1.00785	53	2	8.73473	8.71412
Omicron_BA1	C	361	R	C361R	8.56309	-1.16918	54	2	8.60191	8.52428
Omicron_BA1	C	361	S	C361S	8.69467	-1.0376	67	2	8.73289	8.65646
Omicron_BA1	C	361	T	C361T	8.60459	-1.12768	49	2	8.5672	8.64198
Omicron_BA1	C	361	V	C361V	8.64406	-1.08821	47	2	8.60306	8.68507
Omicron_BA1	C	361	W	C361W	8.61244	-1.11983	58	2	8.65462	8.57027
Omicron_BA1	C	361	Y	C361Y	8.57036	-1.16192	54	2	8.58162	8.55909
Omicron_BA1	V	362	A	V362A	8.92721	-0.80507	40	2	8.89937	8.95504
Omicron_BA1	V	362	C	V362C	9.50287	-0.2294	51	2	9.47561	9.53014
Omicron_BA1	V	362	D	V362D	8.87505	-0.85722	60	2	8.92855	8.82155
Omicron_BA1	V	362	E	V362E	8.99112	-0.74115	64	2	8.96927	9.01298
Omicron_BA1	V	362	F	V362F	9.17556	-0.55672	54	2	9.14281	9.20831
Omicron_BA1	V	362	G	V362G	8.71906	-1.01321	51	2	8.76875	8.66937
Omicron_BA1	V	362	H	V362H	9.21352	-0.51875	63	2	9.16791	9.25913
Omicron_BA1	V	362	I	V362I	9.76124	0.02897	54	2	9.75675	9.76573
Omicron_BA1	V	362	K	V362K	9.35383	-0.37844	63	2	9.40308	9.30458
Omicron_BA1	V	362	L	V362L	9.21258	-0.5197	68	2	9.21405	9.21111
Omicron_BA1	V	362	M	V362M	9.1522	-0.58007	57	2	9.07758	9.22682
Omicron_BA1	V	362	N	V362N	8.96914	-0.76313	53	2	8.94399	8.99429
Omicron_BA1	V	362	P	V362P	8.59707	-1.13521	54	2	8.58871	8.60543
Omicron_BA1	V	362	Q	V362Q	9.26572	-0.46655	55	2	9.32713	9.20431
Omicron_BA1	V	362	R	V362R	9.41677	-0.3155	58	2	9.39759	9.43596
Omicron_BA1	V	362	S	V362S	9.47738	-0.25489	51	2	9.56416	9.39059
Omicron_BA1	V	362	T	V362T	9.89248	0.16021	50	2	9.8837	9.90126
Omicron_BA1	V	362	V	V362V	9.73227	0	4643	2	9.72341	9.74113
Omicron_BA1	V	362	W	V362W	9.20787	-0.52441	82	2	9.20592	9.20981
Omicron_BA1	V	362	Y	V362Y	9.3776	-0.35467	64	2	9.33948	9.41572
Omicron_BA1	A	363	A	A363A	9.73227	0	4643	2	9.72341	9.74113
Omicron_BA1	A	363	C	A363C	9.15733	-0.57494	69	2	9.08422	9.23045
Omicron_BA1	A	363	D	A363D	8.57045	-1.16182	44	2	8.62073	8.52017
Omicron_BA1	A	363	E	A363E	8.63476	-1.09751	58	2	8.64169	8.62783
Omicron_BA1	A	363	F	A363F	10.01887	0.2866	55	2	9.96314	10.0746
Omicron_BA1	A	363	G	A363G	8.9765	-0.75577	63	2	8.9216	9.0314
Omicron_BA1	A	363	H	A363H	8.78164	-0.95064	55	2	8.71524	8.84803
Omicron_BA1	A	363	I	A363I	10.04945	0.31718	44	2	10.03772	10.06118
Omicron_BA1	A	363	K	A363K	8.68119	-1.05108	58	2	8.68276	8.67963
Omicron_BA1	A	363	L	A363L	9.80253	0.07026	50	2	9.85095	9.75412
Omicron_BA1	A	363	M	A363M	9.94711	0.21484	57	2	10.04026	9.85396
Omicron_BA1	A	363	N	A363N	8.74675	-0.98552	56	2	8.68234	8.81117
Omicron_BA1	A	363	P	A363P	9.54119	-0.19108	47	2	9.50653	9.57586
Omicron_BA1	A	363	Q	A363Q	8.93054	-0.80173	54	2	8.96868	8.8924
Omicron_BA1	A	363	R	A363R	8.67449	-1.05778	47	2	8.64183	8.70714
Omicron_BA1	A	363	S	A363S	8.98165	-0.75062	58	2	8.97725	8.98605
Omicron_BA1	A	363	T	A363T	8.97849	-0.75378	28	2	8.92211	9.03487
Omicron_BA1	A	363	V	A363V	9.9127	0.18043	45	2	9.92422	9.90119
Omicron_BA1	A	363	W	A363W	9.89692	0.16464	43	2	10.01058	9.78326
Omicron_BA1	A	363	Y	A363Y	10.05634	0.32407	62	2	10.09104	10.02164
Omicron_BA1	D	364	A	D364A	8.69668	-1.03559	63	2	8.72988	8.66347
Omicron_BA1	D	364	C	D364C	8.7907	-0.94157	60	2	8.82699	8.75441
Omicron_BA1	D	364	D	D364D	9.73227	0	4643	2	9.72341	9.74113
Omicron_BA1	D	364	E	D364E	8.63988	-1.09239	60	2	8.6037	8.67607
Omicron_BA1	D	364	F	D364F	8.7589	-0.97338	48	2	8.73155	8.78624
Omicron_BA1	D	364	G	D364G	8.64852	-1.08375	76	2	8.63571	8.66134
Omicron_BA1	D	364	H	D364H	8.61436	-1.11791	80	2	8.62293	8.60579
Omicron_BA1	D	364	I	D364I	8.73167	-1.0006	57	2	8.74106	8.72229
Omicron_BA1	D	364	K	D364K	8.59287	-1.1394	62	2	8.61584	8.56991
Omicron_BA1	D	364	L	D364L	9.20279	-0.52949	81	2	9.20293	9.20265
Omicron_BA1	D	364	M	D364M	8.86334	-0.86893	65	2	8.79468	8.932
Omicron_BA1	D	364	N	D364N	9.22155	-0.51072	53	2	9.19286	9.25023
Omicron_BA1	D	364	P	D364P	8.7901	-0.94217	54	2	8.80371	8.77649
Omicron_BA1	D	364	Q	D364Q	8.62639	-1.10589	56	2	8.62793	8.62484
Omicron_BA1	D	364	R	D364R	8.54985	-1.18242	48	2	8.52632	8.57338
Omicron_BA1	D	364	S	D364S	8.81922	-0.91305	57	2	8.81245	8.826
Omicron_BA1	D	364	T	D364T	8.67166	-1.06061	57	2	8.66988	8.67344
Omicron_BA1	D	364	V	D364V	8.53912	-1.19315	48	2	8.59127	8.48697
Omicron_BA1	D	364	W	D364W	8.74734	-0.98493	56	2	8.71714	8.77754
Omicron_BA1	D	364	Y	D364Y	8.52779	-1.20449	39	2	8.4729	8.58267
Omicron_BA1	Y	365	A	Y365A	9.11796	-0.61431	63	2	9.09537	9.14055
Omicron_BA1	Y	365	C	Y365C	8.79746	-0.93481	86	2	8.77599	8.81894
Omicron_BA1	Y	365	D	Y365D	8.80217	-0.9301	80	2	8.81321	8.79113
Omicron_BA1	Y	365	E	Y365E	8.8137	-0.91857	69	2	8.81624	8.81117
Omicron_BA1	Y	365	F	Y365F	10.03661	0.30434	56	2	10.04047	10.03275
Omicron_BA1	Y	365	G	Y365G	8.95591	-0.77636	57	2	8.91966	8.99216
Omicron_BA1	Y	365	H	Y365H	8.75065	-0.98162	66	2	8.73607	8.76523
Omicron_BA1	Y	365	I	Y365I	9.70947	-0.0228	63	2	9.72662	9.69232
Omicron_BA1	Y	365	K	Y365K	8.81757	-0.9147	70	2	8.79032	8.84483
Omicron_BA1	Y	365	L	Y365L	9.84469	0.11242	85	2	9.85449	9.83489
Omicron_BA1	Y	365	M	Y365M	9.81057	0.07829	62	2	9.77847	9.84266
Omicron_BA1	Y	365	N	Y365N	8.73447	-0.9978	76	2	8.76065	8.70829
Omicron_BA1	Y	365	P	Y365P	9.06811	-0.66416	59	2	8.97824	9.15797
Omicron_BA1	Y	365	Q	Y365Q	8.79428	-0.93799	50	2	8.75226	8.8363
Omicron_BA1	Y	365	R	Y365R	8.74189	-0.99038	75	2	8.76051	8.72327
Omicron_BA1	Y	365	S	Y365S	9.00004	-0.73223	73	2	9.03515	8.96493
Omicron_BA1	Y	365	T	Y365T	9.07091	-0.66137	81	2	9.04383	9.09798
Omicron_BA1	Y	365	V	Y365V	9.39553	-0.33675	79	2	9.3307	9.46035
Omicron_BA1	Y	365	W	Y365W	9.94812	0.21585	79	2	9.926	9.97024
Omicron_BA1	Y	365	Y	Y365Y	9.73227	0	4643	2	9.72341	9.74113
Omicron_BA1	S	366	A	S366A	9.24632	-0.48595	72	2	9.22803	9.26461
Omicron_BA1	S	366	C	S366C	8.6499	-1.08237	66	2	8.64183	8.65797
Omicron_BA1	S	366	D	S366D	9.28803	-0.44424	52	2	9.21603	9.36003
Omicron_BA1	S	366	E	S366E	9.15654	-0.57573	70	2	9.13533	9.17775
Omicron_BA1	S	366	F	S366F	8.59365	-1.13862	61	2	8.56991	8.61739
Omicron_BA1	S	366	G	S366G	9.20635	-0.52592	74	2	9.14912	9.26358
Omicron_BA1	S	366	H	S366H	8.9947	-0.73757	68	2	8.98379	9.0056
Omicron_BA1	S	366	I	S366I	8.51675	-1.21552	72	2	8.46722	8.56627
Omicron_BA1	S	366	K	S366K	9.46204	-0.27023	64	2	9.44342	9.48066
Omicron_BA1	S	366	L	S366L	8.68724	-1.04504	88	2	8.6732	8.70127
Omicron_BA1	S	366	M	S366M	8.73544	-0.99684	72	2	8.7663	8.70457
Omicron_BA1	S	366	N	S366N	9.51855	-0.21372	58	2	9.42543	9.61167
Omicron_BA1	S	366	P	S366P	8.63432	-1.09795	68	2	8.58106	8.68758
Omicron_BA1	S	366	Q	S366Q	9.29883	-0.43344	60	2	9.2748	9.32287
Omicron_BA1	S	366	R	S366R	9.59189	-0.14039	65	2	9.55576	9.62801
Omicron_BA1	S	366	S	S366S	9.73227	0	4643	2	9.72341	9.74113
Omicron_BA1	S	366	T	S366T	9.56149	-0.17078	63	2	9.62155	9.50144
Omicron_BA1	S	366	V	S366V	8.50681	-1.22546	80	2	8.47434	8.53928
Omicron_BA1	S	366	W	S366W	8.61846	-1.11381	73	2	8.56949	8.66743
Omicron_BA1	S	366	Y	S366Y	8.58075	-1.15153	63	2	8.54264	8.61885
Omicron_BA1	V	367	A	V367A	9.70197	-0.0303	87	2	9.74294	9.661
Omicron_BA1	V	367	C	V367C	9.50288	-0.22939	72	2	9.489	9.51676
Omicron_BA1	V	367	D	V367D	9.17158	-0.56069	70	2	9.15109	9.19207
Omicron_BA1	V	367	E	V367E	9.22153	-0.51074	62	2	9.17608	9.26697
Omicron_BA1	V	367	F	V367F	10.10554	0.37327	68	2	10.16699	10.0441
Omicron_BA1	V	367	G	V367G	9.32281	-0.40946	79	2	9.33238	9.31324
Omicron_BA1	V	367	H	V367H	9.41992	-0.31235	59	2	9.41652	9.42332
Omicron_BA1	V	367	I	V367I	9.5397	-0.19257	76	2	9.56779	9.5116
Omicron_BA1	V	367	K	V367K	9.64287	-0.0894	68	2	9.62152	9.66422
Omicron_BA1	V	367	L	V367L	9.57809	-0.15418	74	2	9.56764	9.58854
Omicron_BA1	V	367	M	V367M	9.61626	-0.11601	72	2	9.59915	9.63338
Omicron_BA1	V	367	N	V367N	9.25905	-0.47322	53	2	9.20126	9.31685
Omicron_BA1	V	367	P	V367P	9.19028	-0.54199	73	2	9.14159	9.23897
Omicron_BA1	V	367	Q	V367Q	9.67795	-0.05433	74	2	9.62147	9.73443
Omicron_BA1	V	367	R	V367R	9.70326	-0.02901	73	2	9.71689	9.68964
Omicron_BA1	V	367	S	V367S	9.7574	0.02513	63	2	9.7746	9.7402
Omicron_BA1	V	367	T	V367T	9.70534	-0.02694	60	2	9.72693	9.68374
Omicron_BA1	V	367	V	V367V	9.73227	0	4643	2	9.72341	9.74113
Omicron_BA1	V	367	W	V367W	9.81029	0.07801	72	2	9.83173	9.78884
Omicron_BA1	V	367	Y	V367Y	9.59432	-0.13796	67	2	9.56379	9.62484
Omicron_BA1	L	368	A	L368A	8.55359	-1.17868	55	2	8.60045	8.50673
Omicron_BA1	L	368	C	L368C	8.5566	-1.17567	67	2	8.58538	8.52782
Omicron_BA1	L	368	D	L368D	8.56143	-1.17084	62	2	8.53286	8.59
Omicron_BA1	L	368	E	L368E	8.56792	-1.16436	53	2	8.54263	8.59321
Omicron_BA1	L	368	F	L368F	9.47284	-0.25943	49	2	9.46787	9.47781
Omicron_BA1	L	368	G	L368G	8.44525	-1.28702	68	2	8.3742	8.51631
Omicron_BA1	L	368	H	L368H	8.50199	-1.23028	51	2	8.53631	8.46767
Omicron_BA1	L	368	I	L368I	9.76682	0.03455	57	2	9.73124	9.80239
Omicron_BA1	L	368	K	L368K	8.60963	-1.12265	52	2	8.58073	8.63852
Omicron_BA1	L	368	L	L368L	9.73227	0	4643	2	9.72341	9.74113
Omicron_BA1	L	368	M	L368M	9.09527	-0.63701	48	2	9.0819	9.10864
Omicron_BA1	L	368	N	L368N	8.50868	-1.22359	49	2	8.48351	8.53385
Omicron_BA1	L	368	P	L368P	8.51712	-1.21515	69	2	8.46385	8.5704
Omicron_BA1	L	368	Q	L368Q	8.50636	-1.22591	73	2	8.5244	8.48832
Omicron_BA1	L	368	R	L368R	8.4824	-1.24987	58	2	8.47054	8.49426
Omicron_BA1	L	368	S	L368S	8.5047	-1.22757	61	2	8.47592	8.53347
Omicron_BA1	L	368	T	L368T	8.49721	-1.23506	59	2	8.50818	8.48625
Omicron_BA1	L	368	V	L368V	9.28478	-0.44749	57	2	9.34702	9.22254
Omicron_BA1	L	368	W	L368W	8.73887	-0.9934	62	2	8.69629	8.78145
Omicron_BA1	L	368	Y	L368Y	8.523	-1.20928	48	2	8.47413	8.57186
Omicron_BA1	Y	369	A	Y369A	9.89571	0.16343	58	2	9.87163	9.91978
Omicron_BA1	Y	369	C	Y369C	9.39902	-0.33325	64	2	9.4083	9.38974
Omicron_BA1	Y	369	D	Y369D	9.2875	-0.44477	65	2	9.31473	9.26028
Omicron_BA1	Y	369	E	Y369E	9.3871	-0.34517	50	2	9.37276	9.40144
Omicron_BA1	Y	369	F	Y369F	10.07888	0.34661	46	2	10.21564	9.94212
Omicron_BA1	Y	369	G	Y369G	9.75585	0.02358	40	2	9.84736	9.66435
Omicron_BA1	Y	369	H	Y369H	9.73179	-0.00048	68	2	9.74519	9.71839
Omicron_BA1	Y	369	I	Y369I	9.54131	-0.19096	66	2	9.52979	9.55284
Omicron_BA1	Y	369	K	Y369K	9.88069	0.14842	43	2	9.91032	9.85106
Omicron_BA1	Y	369	L	Y369L	9.78725	0.05498	70	2	9.73391	9.84059
Omicron_BA1	Y	369	M	Y369M	9.92123	0.18896	75	2	9.90891	9.93355
Omicron_BA1	Y	369	N	Y369N	9.75253	0.02026	57	2	9.67942	9.82563
Omicron_BA1	Y	369	P	Y369P	9.11269	-0.61958	52	2	9.09577	9.12962
Omicron_BA1	Y	369	Q	Y369Q	9.80967	0.0774	60	2	9.77119	9.84816
Omicron_BA1	Y	369	R	Y369R	9.76652	0.03424	63	2	9.79423	9.73881
Omicron_BA1	Y	369	S	Y369S	9.74989	0.01762	78	2	9.69483	9.80496
Omicron_BA1	Y	369	T	Y369T	9.72041	-0.01187	57	2	9.68558	9.75523
Omicron_BA1	Y	369	V	Y369V	9.59846	-0.13381	64	2	9.64177	9.55514
Omicron_BA1	Y	369	W	Y369W	9.85248	0.12021	66	2	9.73864	9.96632
Omicron_BA1	Y	369	Y	Y369Y	9.73227	0	4643	2	9.72341	9.74113
Omicron_BA1	N	370	A	N370A	9.4436	-0.28867	72	2	9.46301	9.42419
Omicron_BA1	N	370	C	N370C	8.74261	-0.98966	59	2	8.70316	8.78207
Omicron_BA1	N	370	D	N370D	9.57458	-0.15769	61	2	9.53291	9.61626
Omicron_BA1	N	370	E	N370E	9.3911	-0.34117	96	2	9.34769	9.43451
Omicron_BA1	N	370	F	N370F	8.79868	-0.93359	64	2	8.75056	8.84681
Omicron_BA1	N	370	G	N370G	9.21651	-0.51576	72	2	9.28617	9.14685
Omicron_BA1	N	370	H	N370H	9.52929	-0.20299	57	2	9.52974	9.52883
Omicron_BA1	N	370	I	N370I	8.68938	-1.04289	58	2	8.68535	8.69342
Omicron_BA1	N	370	K	N370K	9.68087	-0.0514	60	2	9.72372	9.63802
Omicron_BA1	N	370	L	N370L	8.84352	-0.88875	60	2	8.76649	8.92056
Omicron_BA1	N	370	M	N370M	9.05629	-0.67598	57	2	9.04565	9.06694
Omicron_BA1	N	370	N	N370N	9.73227	0	4643	2	9.72341	9.74113
Omicron_BA1	N	370	P	N370P	9.06191	-0.67037	92	2	9.03303	9.09078
Omicron_BA1	N	370	Q	N370Q	9.55555	-0.17672	68	2	9.47761	9.6335
Omicron_BA1	N	370	R	N370R	9.7699	0.03763	75	2	9.77591	9.76389
Omicron_BA1	N	370	S	N370S	9.53489	-0.19738	58	2	9.58005	9.48973
Omicron_BA1	N	370	T	N370T	9.53214	-0.20013	48	2	9.51668	9.5476
Omicron_BA1	N	370	V	N370V	8.75172	-0.98055	56	2	8.82341	8.68004
Omicron_BA1	N	370	W	N370W	8.84557	-0.8867	60	2	8.80376	8.88738
Omicron_BA1	N	370	Y	N370Y	9.03304	-0.69923	78	2	9.04458	9.02151
Omicron_BA1	L	371	A	L371A	9.40154	-0.33073	47	2	9.47174	9.33134
Omicron_BA1	L	371	C	L371C	9.03389	-0.69838	54	2	9.00791	9.05987
Omicron_BA1	L	371	D	L371D	9.18636	-0.54592	74	2	9.21064	9.16207
Omicron_BA1	L	371	E	L371E	9.03078	-0.70149	63	2	8.994	9.06755
Omicron_BA1	L	371	F	L371F	9.79298	0.06071	56	2	9.8046	9.78136
Omicron_BA1	L	371	G	L371G	9.54749	-0.18478	51	2	9.57068	9.52431
Omicron_BA1	L	371	H	L371H	9.91836	0.18609	59	2	9.90156	9.93516
Omicron_BA1	L	371	I	L371I	9.52468	-0.20759	62	2	9.52718	9.52218
Omicron_BA1	L	371	K	L371K	9.62244	-0.10983	42	2	9.65229	9.5926
Omicron_BA1	L	371	L	L371L	9.73227	0	4643	2	9.72341	9.74113
Omicron_BA1	L	371	M	L371M	9.77959	0.04732	56	2	9.77106	9.78812
Omicron_BA1	L	371	N	L371N	9.63121	-0.10106	46	2	9.55977	9.70266
Omicron_BA1	L	371	P	L371P	8.99306	-0.73922	55	2	9.04294	8.94317
Omicron_BA1	L	371	Q	L371Q	9.55434	-0.17793	57	2	9.51506	9.59363
Omicron_BA1	L	371	R	L371R	9.52213	-0.21014	51	2	9.49081	9.55346
Omicron_BA1	L	371	S	L371S	9.59034	-0.14193	39	2	9.53404	9.64664
Omicron_BA1	L	371	T	L371T	9.33026	-0.40201	55	2	9.266	9.39453
Omicron_BA1	L	371	V	L371V	9.463	-0.26927	63	2	9.44451	9.48149
Omicron_BA1	L	371	W	L371W	9.66607	-0.0662	68	2	9.56195	9.77019
Omicron_BA1	L	371	Y	L371Y	10.00456	0.27228	47	2	10.02648	9.98263
Omicron_BA1	A	372	A	A372A	9.73227	0	4643	2	9.72341	9.74113
Omicron_BA1	A	372	C	A372C	8.41489	-1.31739	78	2	8.41109	8.41868
Omicron_BA1	A	372	D	A372D	8.8291	-0.90317	73	2	8.79989	8.85831
Omicron_BA1	A	372	E	A372E	9.39013	-0.34214	66	2	9.40284	9.37743
Omicron_BA1	A	372	F	A372F	9.27758	-0.45469	76	2	9.25475	9.30041
Omicron_BA1	A	372	G	A372G	9.86393	0.13166	62	2	9.89312	9.83475
Omicron_BA1	A	372	H	A372H	9.50378	-0.22849	61	2	9.46213	9.54543
Omicron_BA1	A	372	I	A372I	9.46201	-0.27026	61	2	9.39039	9.53363
Omicron_BA1	A	372	K	A372K	9.76253	0.03026	56	2	9.77336	9.7517
Omicron_BA1	A	372	L	A372L	9.62663	-0.10565	67	2	9.63319	9.62006
Omicron_BA1	A	372	M	A372M	9.43879	-0.29349	78	2	9.40932	9.46825
Omicron_BA1	A	372	N	A372N	9.25579	-0.47649	74	2	9.28506	9.22652
Omicron_BA1	A	372	P	A372P	9.76283	0.03055	70	2	9.79243	9.73322
Omicron_BA1	A	372	Q	A372Q	9.70774	-0.02453	51	2	9.65367	9.76181
Omicron_BA1	A	372	R	A372R	9.68593	-0.04634	75	2	9.68364	9.68823
Omicron_BA1	A	372	S	A372S	9.02738	-0.7049	63	2	9.0409	9.01385
Omicron_BA1	A	372	T	A372T	8.92044	-0.81183	59	2	8.9904	8.85048
Omicron_BA1	A	372	V	A372V	9.41994	-0.31233	62	2	9.39668	9.44321
Omicron_BA1	A	372	W	A372W	9.16762	-0.56466	67	2	9.21641	9.11882
Omicron_BA1	A	372	Y	A372Y	9.35116	-0.38111	44	2	9.41732	9.285
Omicron_BA1	P	373	A	P373A	9.02416	-0.70811	62	2	8.97657	9.07175
Omicron_BA1	P	373	C	P373C	8.72517	-1.0071	91	2	8.71795	8.73239
Omicron_BA1	P	373	D	P373D	9.52797	-0.2043	73	2	9.53508	9.52086
Omicron_BA1	P	373	E	P373E	9.43504	-0.29723	75	2	9.42323	9.44685
Omicron_BA1	P	373	F	P373F	8.5809	-1.15137	71	2	8.56289	8.59892
Omicron_BA1	P	373	G	P373G	9.12151	-0.61076	64	2	9.07032	9.1727
Omicron_BA1	P	373	H	P373H	9.18163	-0.55064	69	2	9.1769	9.18637
Omicron_BA1	P	373	I	P373I	8.60056	-1.13171	74	2	8.58681	8.61432
Omicron_BA1	P	373	K	P373K	9.42282	-0.30945	78	2	9.41255	9.4331
Omicron_BA1	P	373	L	P373L	8.66766	-1.06462	96	2	8.70528	8.63003
Omicron_BA1	P	373	M	P373M	8.7564	-0.97587	79	2	8.7526	8.76021
Omicron_BA1	P	373	N	P373N	9.35307	-0.37921	73	2	9.2748	9.43133
Omicron_BA1	P	373	P	P373P	9.73227	0	4643	2	9.72341	9.74113
Omicron_BA1	P	373	Q	P373Q	9.23642	-0.49585	94	2	9.24981	9.22304
Omicron_BA1	P	373	R	P373R	9.19926	-0.53301	59	2	9.20963	9.18889
Omicron_BA1	P	373	S	P373S	9.20832	-0.52395	76	2	9.18161	9.23502
Omicron_BA1	P	373	T	P373T	9.09873	-0.63354	71	2	9.0861	9.11136
Omicron_BA1	P	373	V	P373V	8.70829	-1.02398	64	2	8.65944	8.75714
Omicron_BA1	P	373	W	P373W	8.57738	-1.15489	83	2	8.5324	8.62237
Omicron_BA1	P	373	Y	P373Y	8.75453	-0.97775	72	2	8.73732	8.77173
Omicron_BA1	F	374	A	F374A	9.90994	0.17767	50	2	9.84307	9.97681
Omicron_BA1	F	374	C	F374C	9.64542	-0.08685	67	2	9.61609	9.67474
Omicron_BA1	F	374	D	F374D	9.90839	0.17612	60	2	9.88671	9.93008
Omicron_BA1	F	374	E	F374E	10.16159	0.42932	54	2	10.12379	10.19938
Omicron_BA1	F	374	F	F374F	9.73227	0	4643	2	9.72341	9.74113
Omicron_BA1	F	374	G	F374G	10.15928	0.42701	58	2	10.14745	10.17111
Omicron_BA1	F	374	H	F374H	9.99157	0.2593	57	2	9.98097	10.00218
Omicron_BA1	F	374	I	F374I	9.6973	-0.03498	60	2	9.71823	9.67636
Omicron_BA1	F	374	K	F374K	9.88542	0.15315	44	2	9.89544	9.8754
Omicron_BA1	F	374	L	F374L	9.59727	-0.135	73	2	9.56819	9.62636
Omicron_BA1	F	374	M	F374M	9.71779	-0.01448	64	2	9.69452	9.74107
Omicron_BA1	F	374	N	F374N	10.09245	0.36018	45	2	10.02687	10.15804
Omicron_BA1	F	374	P	F374P	10.01167	0.2794	51	2	10.01492	10.00843
Omicron_BA1	F	374	Q	F374Q	9.94947	0.2172	51	2	9.82138	10.07756
Omicron_BA1	F	374	R	F374R	9.85465	0.12238	52	2	9.82375	9.88556
Omicron_BA1	F	374	S	F374S	9.96305	0.23078	58	2	9.96732	9.95877
Omicron_BA1	F	374	T	F374T	9.77765	0.04538	50	2	9.77653	9.77877
Omicron_BA1	F	374	V	F374V	9.63441	-0.09786	51	2	9.69462	9.57421
Omicron_BA1	F	374	W	F374W	9.74226	0.00999	78	2	9.72152	9.76299
Omicron_BA1	F	374	Y	F374Y	9.60897	-0.1233	57	2	9.6838	9.53414
Omicron_BA1	F	375	A	F375A	10.12212	0.38985	42	2	10.18228	10.06196
Omicron_BA1	F	375	C	F375C	9.81492	0.08265	62	2	9.74991	9.87992
Omicron_BA1	F	375	D	F375D	10.06762	0.33535	35	2	10.13585	9.99939
Omicron_BA1	F	375	E	F375E	10.09236	0.36009	45	2	10.05514	10.12958
Omicron_BA1	F	375	F	F375F	9.73227	0	4643	2	9.72341	9.74113
Omicron_BA1	F	375	G	F375G	10.07887	0.3466	48	2	10.09532	10.06242
Omicron_BA1	F	375	H	F375H	10.07516	0.34288	47	2	10.05905	10.09126
Omicron_BA1	F	375	I	F375I	9.58587	-0.1464	62	2	9.59747	9.57427
Omicron_BA1	F	375	K	F375K	10.00273	0.27046	48	2	9.96661	10.03885
Omicron_BA1	F	375	L	F375L	9.74687	0.01459	59	2	9.75848	9.73525
Omicron_BA1	F	375	M	F375M	9.9607	0.22843	48	2	9.98669	9.93471
Omicron_BA1	F	375	N	F375N	9.98331	0.25104	54	2	9.97355	9.99308
Omicron_BA1	F	375	P	F375P	9.99646	0.26419	41	2	10.02549	9.96742
Omicron_BA1	F	375	Q	F375Q	10.08566	0.35338	43	2	10.01586	10.15546
Omicron_BA1	F	375	R	F375R	9.98443	0.25216	64	2	9.97129	9.99756
Omicron_BA1	F	375	S	F375S	10.09229	0.36002	51	2	10.05352	10.13106
Omicron_BA1	F	375	T	F375T	10.05713	0.32486	38	2	10.06235	10.05192
Omicron_BA1	F	375	V	F375V	9.86594	0.13366	64	2	9.87885	9.85302
Omicron_BA1	F	375	W	F375W	9.59989	-0.13238	58	2	9.6189	9.58089
Omicron_BA1	F	375	Y	F375Y	10.00078	0.26851	41	2	10.06411	9.93745
Omicron_BA1	T	376	A	T376A	9.25602	-0.47625	54	2	9.15688	9.35516
Omicron_BA1	T	376	C	T376C	9.02613	-0.70614	65	2	8.99501	9.05725
Omicron_BA1	T	376	D	T376D	9.43774	-0.29453	41	2	9.42566	9.44981
Omicron_BA1	T	376	E	T376E	9.62624	-0.10604	64	2	9.6183	9.63417
Omicron_BA1	T	376	F	T376F	9.21748	-0.51479	64	2	9.24098	9.19398
Omicron_BA1	T	376	G	T376G	8.8161	-0.91617	62	2	8.77236	8.85984
Omicron_BA1	T	376	H	T376H	9.94236	0.21009	49	2	9.98145	9.90328
Omicron_BA1	T	376	I	T376I	9.47634	-0.25593	55	2	9.49263	9.46004
Omicron_BA1	T	376	K	T376K	9.664	-0.06827	49	2	9.66413	9.66387
Omicron_BA1	T	376	L	T376L	9.49302	-0.23925	51	2	9.52777	9.45827
Omicron_BA1	T	376	M	T376M	9.6396	-0.09267	61	2	9.66734	9.61187
Omicron_BA1	T	376	N	T376N	9.32933	-0.40294	49	2	9.31809	9.34057
Omicron_BA1	T	376	P	T376P	8.51198	-1.22029	62	2	8.51239	8.51157
Omicron_BA1	T	376	Q	T376Q	9.86091	0.12864	36	2	9.89053	9.83129
Omicron_BA1	T	376	R	T376R	9.55697	-0.1753	40	2	9.5471	9.56683
Omicron_BA1	T	376	S	T376S	9.81307	0.08079	54	2	9.75643	9.8697
Omicron_BA1	T	376	T	T376T	9.73227	0	4643	2	9.72341	9.74113
Omicron_BA1	T	376	V	T376V	9.68491	-0.04736	41	2	9.71475	9.65507
Omicron_BA1	T	376	W	T376W	9.30923	-0.42304	61	2	9.29445	9.32402
Omicron_BA1	T	376	Y	T376Y	9.84499	0.11272	39	2	9.84738	9.8426
Omicron_BA1	F	377	A	F377A	9.27928	-0.453	56	2	9.24728	9.31127
Omicron_BA1	F	377	C	F377C	9.68331	-0.04896	62	2	9.66797	9.69866
Omicron_BA1	F	377	D	F377D	8.28392	-1.44835	80	2	8.31446	8.25338
Omicron_BA1	F	377	E	F377E	8.5188	-1.21347	66	2	8.5191	8.5185
Omicron_BA1	F	377	F	F377F	9.73227	0	4643	2	9.72341	9.74113
Omicron_BA1	F	377	G	F377G	8.69413	-1.03815	78	2	8.63389	8.75436
Omicron_BA1	F	377	H	F377H	8.75123	-0.98104	55	2	8.7733	8.72916
Omicron_BA1	F	377	I	F377I	9.80532	0.07305	49	2	9.73534	9.8753
Omicron_BA1	F	377	K	F377K	8.89274	-0.83954	38	2	8.86831	8.91717
Omicron_BA1	F	377	L	F377L	9.70228	-0.02999	63	2	9.77156	9.633
Omicron_BA1	F	377	M	F377M	10.0486	0.31633	54	2	10.11833	9.97887
Omicron_BA1	F	377	N	F377N	8.45225	-1.28002	61	2	8.45777	8.44674
Omicron_BA1	F	377	P	F377P	8.4163	-1.31597	57	2	8.44799	8.38461
Omicron_BA1	F	377	Q	F377Q	8.96825	-0.76402	54	2	8.97003	8.96647
Omicron_BA1	F	377	R	F377R	8.88292	-0.84936	59	2	8.80232	8.96351
Omicron_BA1	F	377	S	F377S	8.91906	-0.81321	63	2	8.90129	8.93682
Omicron_BA1	F	377	T	F377T	9.38075	-0.35152	41	2	9.37849	9.38302
Omicron_BA1	F	377	V	F377V	9.83847	0.1062	54	2	9.84994	9.82701
Omicron_BA1	F	377	W	F377W	9.85927	0.127	54	2	9.85863	9.85992
Omicron_BA1	F	377	Y	F377Y	9.4385	-0.29377	60	2	9.36242	9.51459
Omicron_BA1	K	378	A	K378A	8.87561	-0.85667	50	2	8.88742	8.86379
Omicron_BA1	K	378	C	K378C	8.73957	-0.9927	42	2	8.77556	8.70359
Omicron_BA1	K	378	D	K378D	9.01567	-0.7166	62	2	9.01353	9.01781
Omicron_BA1	K	378	E	K378E	9.20741	-0.52486	45	2	9.21681	9.19801
Omicron_BA1	K	378	F	K378F	8.48835	-1.24392	60	2	8.47844	8.49827
Omicron_BA1	K	378	G	K378G	8.35766	-1.37461	52	2	8.39822	8.3171
Omicron_BA1	K	378	H	K378H	8.78107	-0.9512	63	2	8.6769	8.88525
Omicron_BA1	K	378	I	K378I	8.82486	-0.90741	53	2	8.86226	8.78747
Omicron_BA1	K	378	K	K378K	9.73227	0	4643	2	9.72341	9.74113
Omicron_BA1	K	378	L	K378L	8.69297	-1.0393	64	2	8.67613	8.70982
Omicron_BA1	K	378	M	K378M	8.7588	-0.97347	34	2	8.80923	8.70837
Omicron_BA1	K	378	N	K378N	9.33381	-0.39846	60	2	9.28353	9.38409
Omicron_BA1	K	378	P	K378P	8.12695	-1.60532	65	2	8.18758	8.06632
Omicron_BA1	K	378	Q	K378Q	9.38045	-0.35182	43	2	9.3423	9.41861
Omicron_BA1	K	378	R	K378R	9.70349	-0.02879	65	2	9.74883	9.65814
Omicron_BA1	K	378	S	K378S	8.88605	-0.84622	56	2	8.83038	8.94173
Omicron_BA1	K	378	T	K378T	9.04867	-0.6836	74	2	9.06273	9.03462
Omicron_BA1	K	378	V	K378V	8.95587	-0.77641	60	2	8.92867	8.98306
Omicron_BA1	K	378	W	K378W	8.63815	-1.09412	56	2	8.58364	8.69266
Omicron_BA1	K	378	Y	K378Y	8.62455	-1.10772	53	2	8.61227	8.63683
Omicron_BA1	C	379	A	C379A	8.09639	-1.63588	62	2	8.05996	8.13281
Omicron_BA1	C	379	C	C379C	9.73227	0	4643	2	9.72341	9.74113
Omicron_BA1	C	379	D	C379D	8.16509	-1.56719	60	2	8.18863	8.14155
Omicron_BA1	C	379	E	C379E	8.18705	-1.54522	49	2	8.16421	8.20989
Omicron_BA1	C	379	F	C379F	8.24605	-1.48622	48	2	8.22733	8.26477
Omicron_BA1	C	379	G	C379G	8.06262	-1.66965	67	2	8.18058	7.94467
Omicron_BA1	C	379	H	C379H	8.0144	-1.71787	56	2	7.98717	8.04163
Omicron_BA1	C	379	I	C379I	8.1366	-1.59567	58	2	8.14903	8.12418
Omicron_BA1	C	379	K	C379K	7.98325	-1.74903	45	2	7.98951	7.97698
Omicron_BA1	C	379	L	C379L	8.24592	-1.48635	50	2	8.31748	8.17435
Omicron_BA1	C	379	M	C379M	8.12684	-1.60544	56	2	8.13249	8.12118
Omicron_BA1	C	379	N	C379N	7.92611	-1.80616	30	2	7.80772	8.0445
Omicron_BA1	C	379	P	C379P	8.05536	-1.67691	56	2	8.08385	8.02687
Omicron_BA1	C	379	Q	C379Q	8.0184	-1.71387	59	2	7.97245	8.06435
Omicron_BA1	C	379	R	C379R	7.89229	-1.83998	71	2	7.95379	7.83079
Omicron_BA1	C	379	S	C379S	8.01585	-1.71642	47	2	8.01821	8.0135
Omicron_BA1	C	379	T	C379T	8.08768	-1.64459	55	2	8.12371	8.05165
Omicron_BA1	C	379	V	C379V	8.1818	-1.55047	54	2	8.19272	8.17088
Omicron_BA1	C	379	W	C379W	8.49591	-1.23636	41	2	8.47935	8.51247
Omicron_BA1	C	379	Y	C379Y	8.03803	-1.69424	67	2	8.08774	7.98832
Omicron_BA1	Y	380	A	Y380A	8.33499	-1.39728	81	2	8.34063	8.32936
Omicron_BA1	Y	380	C	Y380C	8.34664	-1.38563	78	2	8.3549	8.33838
Omicron_BA1	Y	380	D	Y380D	8.3713	-1.36097	83	2	8.35354	8.38907
Omicron_BA1	Y	380	E	Y380E	8.34257	-1.38971	71	2	8.36677	8.31836
Omicron_BA1	Y	380	F	Y380F	9.2013	-0.53097	68	2	9.18673	9.21587
Omicron_BA1	Y	380	G	Y380G	8.23656	-1.49571	116	2	8.24369	8.22944
Omicron_BA1	Y	380	H	Y380H	8.51676	-1.21551	73	2	8.49994	8.53358
Omicron_BA1	Y	380	I	Y380I	8.4678	-1.26447	78	2	8.45256	8.48305
Omicron_BA1	Y	380	K	Y380K	8.33745	-1.39482	83	2	8.35785	8.31706
Omicron_BA1	Y	380	L	Y380L	8.34664	-1.38563	70	2	8.29382	8.39947
Omicron_BA1	Y	380	M	Y380M	8.37298	-1.35929	109	2	8.3866	8.35936
Omicron_BA1	Y	380	N	Y380N	8.35649	-1.37578	90	2	8.38404	8.32894
Omicron_BA1	Y	380	P	Y380P	8.22541	-1.50686	86	2	8.21663	8.2342
Omicron_BA1	Y	380	Q	Y380Q	8.41943	-1.31284	92	2	8.37765	8.4612
Omicron_BA1	Y	380	R	Y380R	8.37175	-1.36053	74	2	8.36283	8.38066
Omicron_BA1	Y	380	S	Y380S	8.32914	-1.40314	73	2	8.28996	8.36832
Omicron_BA1	Y	380	T	Y380T	8.44739	-1.28488	84	2	8.42054	8.47424
Omicron_BA1	Y	380	V	Y380V	8.43196	-1.30031	93	2	8.38749	8.47643
Omicron_BA1	Y	380	W	Y380W	9.74373	0.01146	65	2	9.71646	9.77101
Omicron_BA1	Y	380	Y	Y380Y	9.73227	0	4643	2	9.72341	9.74113
Omicron_BA1	G	381	A	G381A	8.51039	-1.22188	46	2	8.49078	8.53001
Omicron_BA1	G	381	C	G381C	8.39572	-1.33655	86	2	8.38746	8.40399
Omicron_BA1	G	381	D	G381D	8.48424	-1.24804	69	2	8.44949	8.51899
Omicron_BA1	G	381	E	G381E	8.44229	-1.28998	64	2	8.47245	8.41214
Omicron_BA1	G	381	F	G381F	8.18962	-1.54265	49	2	8.2919	8.08734
Omicron_BA1	G	381	G	G381G	9.73227	0	4643	2	9.72341	9.74113
Omicron_BA1	G	381	H	G381H	8.91114	-0.82113	58	2	8.90745	8.91484
Omicron_BA1	G	381	I	G381I	8.20513	-1.52715	55	2	8.29966	8.1106
Omicron_BA1	G	381	K	G381K	9.11507	-0.61721	47	2	9.11567	9.11446
Omicron_BA1	G	381	L	G381L	8.32933	-1.40294	69	2	8.27908	8.37958
Omicron_BA1	G	381	M	G381M	8.34603	-1.38624	55	2	8.37694	8.31511
Omicron_BA1	G	381	N	G381N	9.08213	-0.65014	54	2	8.94904	9.21522
Omicron_BA1	G	381	P	G381P	8.26839	-1.46389	52	2	8.32287	8.2139
Omicron_BA1	G	381	Q	G381Q	8.83494	-0.89733	54	2	8.77722	8.89267
Omicron_BA1	G	381	R	G381R	9.36984	-0.36243	52	2	9.344	9.39568
Omicron_BA1	G	381	S	G381S	8.60431	-1.12796	58	2	8.60348	8.60514
Omicron_BA1	G	381	T	G381T	8.39732	-1.33496	56	2	8.40788	8.38675
Omicron_BA1	G	381	V	G381V	8.31718	-1.4151	78	2	8.25651	8.37784
Omicron_BA1	G	381	W	G381W	8.22053	-1.51175	67	2	8.24492	8.19613
Omicron_BA1	G	381	Y	G381Y	8.16898	-1.56329	50	2	8.1743	8.16365
Omicron_BA1	V	382	A	V382A	8.73639	-0.99588	65	2	8.71842	8.75436
Omicron_BA1	V	382	C	V382C	9.0325	-0.69978	82	2	9.02934	9.03565
Omicron_BA1	V	382	D	V382D	8.58301	-1.14926	87	2	8.54685	8.61918
Omicron_BA1	V	382	E	V382E	8.58298	-1.14929	57	2	8.6144	8.55156
Omicron_BA1	V	382	F	V382F	9.5784	-0.15388	80	2	9.57725	9.57955
Omicron_BA1	V	382	G	V382G	8.50242	-1.22985	73	2	8.44995	8.55488
Omicron_BA1	V	382	H	V382H	8.59172	-1.14055	49	2	8.58126	8.60219
Omicron_BA1	V	382	I	V382I	9.77259	0.04032	73	2	9.79741	9.74777
Omicron_BA1	V	382	K	V382K	8.5536	-1.17867	69	2	8.57952	8.52768
Omicron_BA1	V	382	L	V382L	9.47245	-0.25982	71	2	9.50034	9.44457
Omicron_BA1	V	382	M	V382M	9.34722	-0.38505	83	2	9.34034	9.35409
Omicron_BA1	V	382	N	V382N	8.56476	-1.16751	93	2	8.54495	8.58457
Omicron_BA1	V	382	P	V382P	8.65842	-1.07386	65	2	8.64091	8.67592
Omicron_BA1	V	382	Q	V382Q	8.5614	-1.17087	42	2	8.52325	8.59956
Omicron_BA1	V	382	R	V382R	8.45777	-1.2745	77	2	8.49792	8.41763
Omicron_BA1	V	382	S	V382S	8.5025	-1.22977	88	2	8.51052	8.49447
Omicron_BA1	V	382	T	V382T	9.06999	-0.66228	87	2	9.03504	9.10494
Omicron_BA1	V	382	V	V382V	9.73227	0	4643	2	9.72341	9.74113
Omicron_BA1	V	382	W	V382W	8.59244	-1.13983	98	2	8.58356	8.60132
Omicron_BA1	V	382	Y	V382Y	8.78938	-0.9429	73	2	8.78368	8.79507
Omicron_BA1	S	383	A	S383A	9.48918	-0.24309	53	2	9.4859	9.49245
Omicron_BA1	S	383	C	S383C	8.91964	-0.81263	63	2	8.94966	8.88962
Omicron_BA1	S	383	D	S383D	9.84732	0.11505	39	2	9.83971	9.85493
Omicron_BA1	S	383	E	S383E	9.75381	0.02154	47	2	9.87965	9.62797
Omicron_BA1	S	383	F	S383F	8.84349	-0.88878	71	2	8.81377	8.87322
Omicron_BA1	S	383	G	S383G	9.19687	-0.5354	57	2	9.16119	9.23255
Omicron_BA1	S	383	H	S383H	9.70845	-0.02382	38	2	9.66476	9.75215
Omicron_BA1	S	383	I	S383I	8.84702	-0.88525	49	2	8.8448	8.84924
Omicron_BA1	S	383	K	S383K	9.66769	-0.06458	62	2	9.67723	9.65816
Omicron_BA1	S	383	L	S383L	8.97691	-0.75536	75	2	9.01803	8.93579
Omicron_BA1	S	383	M	S383M	9.27891	-0.45336	54	2	9.23843	9.31939
Omicron_BA1	S	383	N	S383N	9.74525	0.01298	62	2	9.82071	9.66979
Omicron_BA1	S	383	P	S383P	9.34098	-0.39129	42	2	9.40428	9.27767
Omicron_BA1	S	383	Q	S383Q	9.78587	0.05359	51	2	9.79123	9.7805
Omicron_BA1	S	383	R	S383R	9.22847	-0.5038	63	2	9.20763	9.24932
Omicron_BA1	S	383	S	S383S	9.73227	0	4643	2	9.72341	9.74113
Omicron_BA1	S	383	T	S383T	9.30848	-0.4238	29	2	9.29155	9.32541
Omicron_BA1	S	383	V	S383V	8.86407	-0.8682	45	2	8.87941	8.84874
Omicron_BA1	S	383	W	S383W	8.77971	-0.95256	59	2	8.78778	8.77165
Omicron_BA1	S	383	Y	S383Y	8.95526	-0.77701	48	2	8.95427	8.95626
Omicron_BA1	P	384	A	P384A	9.76847	0.0362	56	2	9.6798	9.85714
Omicron_BA1	P	384	C	P384C	8.89701	-0.83526	38	2	8.82124	8.97277
Omicron_BA1	P	384	D	P384D	9.13118	-0.60109	64	2	9.05663	9.20574
Omicron_BA1	P	384	E	P384E	9.66231	-0.06996	74	2	9.69578	9.62884
Omicron_BA1	P	384	F	P384F	9.95441	0.22214	59	2	9.86391	10.04492
Omicron_BA1	P	384	G	P384G	9.14535	-0.58692	72	2	9.13522	9.15549
Omicron_BA1	P	384	H	P384H	9.43036	-0.30191	64	2	9.45528	9.40545
Omicron_BA1	P	384	I	P384I	9.8543	0.12202	45	2	9.79471	9.91388
Omicron_BA1	P	384	K	P384K	9.87516	0.14289	53	2	9.9941	9.75622
Omicron_BA1	P	384	L	P384L	9.80432	0.07205	47	2	9.82739	9.78126
Omicron_BA1	P	384	M	P384M	9.75267	0.02039	54	2	9.74212	9.76321
Omicron_BA1	P	384	N	P384N	9.1634	-0.56887	63	2	9.13826	9.18853
Omicron_BA1	P	384	P	P384P	9.73227	0	4643	2	9.72341	9.74113
Omicron_BA1	P	384	Q	P384Q	9.62626	-0.10601	56	2	9.5736	9.67892
Omicron_BA1	P	384	R	P384R	9.81845	0.08617	69	2	9.79718	9.83971
Omicron_BA1	P	384	S	P384S	9.4704	-0.26187	52	2	9.45649	9.4843
Omicron_BA1	P	384	T	P384T	9.34434	-0.38794	61	2	9.3222	9.36647
Omicron_BA1	P	384	V	P384V	9.61157	-0.1207	58	2	9.6294	9.59374
Omicron_BA1	P	384	W	P384W	9.88028	0.14801	43	2	9.8052	9.95535
Omicron_BA1	P	384	Y	P384Y	9.45776	-0.27451	72	2	9.45611	9.45941
Omicron_BA1	T	385	A	T385A	9.79384	0.06156	51	2	9.77935	9.80832
Omicron_BA1	T	385	C	T385C	9.08792	-0.64436	78	2	9.09568	9.08016
Omicron_BA1	T	385	D	T385D	9.62084	-0.11143	46	2	9.58773	9.65395
Omicron_BA1	T	385	E	T385E	9.89723	0.16496	58	2	9.92068	9.87379
Omicron_BA1	T	385	F	T385F	9.35606	-0.37621	57	2	9.38175	9.33037
Omicron_BA1	T	385	G	T385G	9.75172	0.01945	52	2	9.72313	9.78031
Omicron_BA1	T	385	H	T385H	9.81628	0.08401	35	2	9.77122	9.86134
Omicron_BA1	T	385	I	T385I	9.26225	-0.47002	47	2	9.25859	9.26592
Omicron_BA1	T	385	K	T385K	9.82643	0.09415	64	2	9.7583	9.89455
Omicron_BA1	T	385	L	T385L	9.68063	-0.05164	56	2	9.7183	9.64296
Omicron_BA1	T	385	M	T385M	9.62328	-0.109	63	2	9.54247	9.70408
Omicron_BA1	T	385	N	T385N	9.7579	0.02562	50	2	9.72007	9.79572
Omicron_BA1	T	385	P	T385P	9.09063	-0.64164	69	2	9.04005	9.14121
Omicron_BA1	T	385	Q	T385Q	9.81094	0.07867	46	2	9.73309	9.88879
Omicron_BA1	T	385	R	T385R	9.52712	-0.20515	47	2	9.55881	9.49543
Omicron_BA1	T	385	S	T385S	9.88825	0.15598	51	2	9.85313	9.92337
Omicron_BA1	T	385	T	T385T	9.73227	0	4643	2	9.72341	9.74113
Omicron_BA1	T	385	V	T385V	9.4304	-0.30188	51	2	9.40819	9.45261
Omicron_BA1	T	385	W	T385W	9.36021	-0.37207	56	2	9.33796	9.38245
Omicron_BA1	T	385	Y	T385Y	9.59754	-0.13473	53	2	9.50656	9.68852
Omicron_BA1	K	386	A	K386A	9.4785	-0.25377	67	2	9.50036	9.45664
Omicron_BA1	K	386	C	K386C	8.85821	-0.87407	45	2	8.85233	8.86408
Omicron_BA1	K	386	D	K386D	9.22902	-0.50325	55	2	9.04424	9.4138
Omicron_BA1	K	386	E	K386E	9.59763	-0.13464	51	2	9.59951	9.59575
Omicron_BA1	K	386	F	K386F	8.78403	-0.94825	59	2	8.7725	8.79555
Omicron_BA1	K	386	G	K386G	9.43348	-0.29879	50	2	9.4377	9.42926
Omicron_BA1	K	386	H	K386H	9.43989	-0.29238	50	2	9.43532	9.44447
Omicron_BA1	K	386	I	K386I	8.98364	-0.74863	42	2	8.93119	9.03609
Omicron_BA1	K	386	K	K386K	9.73227	0	4643	2	9.72341	9.74113
Omicron_BA1	K	386	L	K386L	9.12758	-0.60469	63	2	9.12961	9.12556
Omicron_BA1	K	386	M	K386M	9.35802	-0.37425	56	2	9.29387	9.42216
Omicron_BA1	K	386	N	K386N	9.48712	-0.24515	54	2	9.46805	9.50619
Omicron_BA1	K	386	P	K386P	8.72896	-1.00331	36	2	8.79175	8.66617
Omicron_BA1	K	386	Q	K386Q	9.69767	-0.03461	55	2	9.71381	9.68152
Omicron_BA1	K	386	R	K386R	9.59983	-0.13244	54	2	9.64223	9.55744
Omicron_BA1	K	386	S	K386S	9.27945	-0.45282	39	2	9.24598	9.31293
Omicron_BA1	K	386	T	K386T	9.25401	-0.47826	58	2	9.22178	9.28624
Omicron_BA1	K	386	V	K386V	9.10562	-0.62665	53	2	9.09207	9.11918
Omicron_BA1	K	386	W	K386W	8.45041	-1.28186	67	2	8.37785	8.52298
Omicron_BA1	K	386	Y	K386Y	8.7996	-0.93267	54	2	8.81193	8.78728
Omicron_BA1	L	387	A	L387A	8.7248	-1.00747	41	2	8.74847	8.70113
Omicron_BA1	L	387	C	L387C	8.55404	-1.17824	33	2	8.43714	8.67093
Omicron_BA1	L	387	D	L387D	8.76011	-0.97216	32	2	8.7961	8.72412
Omicron_BA1	L	387	E	L387E	8.67314	-1.05913	29	2	8.63761	8.70867
Omicron_BA1	L	387	F	L387F	9.02718	-0.70509	41	2	8.9997	9.05467
Omicron_BA1	L	387	G	L387G	8.68003	-1.05224	46	2	8.6309	8.72917
Omicron_BA1	L	387	H	L387H	8.61831	-1.11396	38	2	8.47973	8.7569
Omicron_BA1	L	387	I	L387I	9.17424	-0.55803	45	2	9.17459	9.1739
Omicron_BA1	L	387	K	L387K	8.61986	-1.11241	35	2	8.56817	8.67156
Omicron_BA1	L	387	L	L387L	9.73227	0	4643	2	9.72341	9.74113
Omicron_BA1	L	387	M	L387M	9.03035	-0.70192	27	2	9.03367	9.02704
Omicron_BA1	L	387	N	L387N	8.64155	-1.09072	61	2	8.68156	8.60155
Omicron_BA1	L	387	P	L387P	8.55914	-1.17313	52	2	8.4867	8.63159
Omicron_BA1	L	387	Q	L387Q	8.62967	-1.1026	27	2	8.63186	8.62749
Omicron_BA1	L	387	R	L387R	8.59303	-1.13924	37	2	8.54068	8.64539
Omicron_BA1	L	387	S	L387S	8.63523	-1.09704	44	2	8.5919	8.67857
Omicron_BA1	L	387	T	L387T	8.71206	-1.02021	36	2	8.64299	8.78113
Omicron_BA1	L	387	V	L387V	8.87819	-0.85408	24	2	8.90934	8.84705
Omicron_BA1	L	387	W	L387W	8.78011	-0.95216	41	2	8.77761	8.78262
Omicron_BA1	L	387	Y	L387Y	8.65987	-1.0724	35	2	8.65584	8.6639
Omicron_BA1	N	388	A	N388A	9.52162	-0.21065	76	2	9.53944	9.5038
Omicron_BA1	N	388	C	N388C	8.89692	-0.83535	69	2	8.87864	8.91521
Omicron_BA1	N	388	D	N388D	9.55903	-0.17324	55	2	9.47062	9.64744
Omicron_BA1	N	388	E	N388E	9.87122	0.13894	65	2	9.87802	9.86442
Omicron_BA1	N	388	F	N388F	8.8696	-0.86268	62	2	8.87212	8.86707
Omicron_BA1	N	388	G	N388G	9.54908	-0.1832	70	2	9.57159	9.52656
Omicron_BA1	N	388	H	N388H	9.51757	-0.21471	48	2	9.47914	9.55599
Omicron_BA1	N	388	I	N388I	8.65447	-1.0778	49	2	8.64721	8.66173
Omicron_BA1	N	388	K	N388K	9.63839	-0.09389	41	2	9.60834	9.66843
Omicron_BA1	N	388	L	N388L	8.71928	-1.013	48	2	8.67893	8.75962
Omicron_BA1	N	388	M	N388M	9.18342	-0.54885	67	2	9.18236	9.18448
Omicron_BA1	N	388	N	N388N	9.73227	0	4643	2	9.72341	9.74113
Omicron_BA1	N	388	P	N388P	9.83561	0.10334	60	2	9.86827	9.80295
Omicron_BA1	N	388	Q	N388Q	9.63231	-0.09996	59	2	9.65097	9.61365
Omicron_BA1	N	388	R	N388R	9.42232	-0.30995	53	2	9.38215	9.46249
Omicron_BA1	N	388	S	N388S	9.49762	-0.23465	58	2	9.47879	9.51646
Omicron_BA1	N	388	T	N388T	9.15258	-0.57969	52	2	9.16228	9.14289
Omicron_BA1	N	388	V	N388V	8.84357	-0.88871	58	2	8.81157	8.87557
Omicron_BA1	N	388	W	N388W	8.8876	-0.84467	68	2	8.92653	8.84868
Omicron_BA1	N	388	Y	N388Y	8.94545	-0.78682	61	2	8.87846	9.01244
Omicron_BA1	D	389	A	D389A	9.21664	-0.51563	52	2	9.19552	9.23776
Omicron_BA1	D	389	C	D389C	8.60895	-1.12333	59	2	8.64537	8.57252
Omicron_BA1	D	389	D	D389D	9.73227	0	4643	2	9.72341	9.74113
Omicron_BA1	D	389	E	D389E	9.8483	0.11603	54	2	9.78094	9.91565
Omicron_BA1	D	389	F	D389F	8.85051	-0.88177	62	2	8.80695	8.89406
Omicron_BA1	D	389	G	D389G	9.3026	-0.42967	60	2	9.32917	9.27603
Omicron_BA1	D	389	H	D389H	9.51474	-0.21753	34	2	9.49903	9.53046
Omicron_BA1	D	389	I	D389I	8.59565	-1.13663	57	2	8.52924	8.66205
Omicron_BA1	D	389	K	D389K	9.40104	-0.33123	30	2	9.38231	9.41977
Omicron_BA1	D	389	L	D389L	8.85234	-0.87993	61	2	8.872	8.83268
Omicron_BA1	D	389	M	D389M	8.95203	-0.78024	44	2	8.96343	8.94064
Omicron_BA1	D	389	N	D389N	9.43442	-0.29785	28	2	9.49031	9.37853
Omicron_BA1	D	389	P	D389P	8.66287	-1.06941	54	2	8.62672	8.69901
Omicron_BA1	D	389	Q	D389Q	9.636	-0.09627	57	2	9.70544	9.56656
Omicron_BA1	D	389	R	D389R	9.27471	-0.45757	33	2	9.3017	9.24771
Omicron_BA1	D	389	S	D389S	9.70597	-0.0263	53	2	9.69751	9.71444
Omicron_BA1	D	389	T	D389T	9.56866	-0.16362	50	2	9.50626	9.63105
Omicron_BA1	D	389	V	D389V	8.76347	-0.9688	51	2	8.77409	8.75284
Omicron_BA1	D	389	W	D389W	8.88293	-0.84934	52	2	8.88345	8.88241
Omicron_BA1	D	389	Y	D389Y	9.31744	-0.41484	43	2	9.3125	9.32237
Omicron_BA1	L	390	A	L390A	9.35689	-0.37539	59	2	9.33082	9.38295
Omicron_BA1	L	390	C	L390C	9.19329	-0.53898	68	2	9.17938	9.2072
Omicron_BA1	L	390	D	L390D	8.85627	-0.876	61	2	8.80108	8.91147
Omicron_BA1	L	390	E	L390E	9.16499	-0.56729	71	2	9.12515	9.20483
Omicron_BA1	L	390	F	L390F	8.98695	-0.74532	56	2	8.97142	9.00248
Omicron_BA1	L	390	G	L390G	9.05519	-0.67709	52	2	8.95902	9.15135
Omicron_BA1	L	390	H	L390H	9.2524	-0.47988	68	2	9.21402	9.29077
Omicron_BA1	L	390	I	L390I	9.3986	-0.33367	53	2	9.38435	9.41286
Omicron_BA1	L	390	K	L390K	9.1007	-0.63157	56	2	9.08947	9.11192
Omicron_BA1	L	390	L	L390L	9.73227	0	4643	2	9.72341	9.74113
Omicron_BA1	L	390	M	L390M	9.75103	0.01875	54	2	9.71371	9.78834
Omicron_BA1	L	390	N	L390N	9.03535	-0.69692	56	2	9.02096	9.04975
Omicron_BA1	L	390	P	L390P	8.85213	-0.88015	61	2	8.76917	8.93508
Omicron_BA1	L	390	Q	L390Q	9.40148	-0.33079	61	2	9.36386	9.4391
Omicron_BA1	L	390	R	L390R	9.08686	-0.64542	55	2	9.08199	9.09172
Omicron_BA1	L	390	S	L390S	9.4807	-0.25157	58	2	9.48114	9.48025
Omicron_BA1	L	390	T	L390T	9.70529	-0.02698	52	2	9.65472	9.75587
Omicron_BA1	L	390	V	L390V	9.36757	-0.36471	74	2	9.40325	9.33188
Omicron_BA1	L	390	W	L390W	8.85825	-0.87402	60	2	8.79475	8.92175
Omicron_BA1	L	390	Y	L390Y	9.6137	-0.11858	66	2	9.586	9.64139
Omicron_BA1	C	391	A	C391A	9.11371	-0.61856	49	2	9.04041	9.18702
Omicron_BA1	C	391	C	C391C	9.73227	0	4643	2	9.72341	9.74113
Omicron_BA1	C	391	D	C391D	9.15792	-0.57435	53	2	9.09765	9.21819
Omicron_BA1	C	391	E	C391E	9.25867	-0.4736	45	2	9.31421	9.20314
Omicron_BA1	C	391	F	C391F	8.94409	-0.78818	42	2	8.94251	8.94568
Omicron_BA1	C	391	G	C391G	8.79698	-0.93529	40	2	8.72042	8.87354
Omicron_BA1	C	391	H	C391H	9.23831	-0.49397	44	2	9.23783	9.23878
Omicron_BA1	C	391	I	C391I	9.10189	-0.63038	55	2	9.1153	9.08848
Omicron_BA1	C	391	K	C391K	9.35499	-0.37729	49	2	9.31394	9.39603
Omicron_BA1	C	391	L	C391L	8.92631	-0.80596	49	2	8.82704	9.02558
Omicron_BA1	C	391	M	C391M	9.05452	-0.67775	28	2	9.02135	9.08769
Omicron_BA1	C	391	N	C391N	9.6452	-0.08707	35	2	9.45538	9.83502
Omicron_BA1	C	391	P	C391P	9.21064	-0.52164	42	2	9.20255	9.21872
Omicron_BA1	C	391	Q	C391Q	9.25944	-0.47283	54	2	9.19135	9.32754
Omicron_BA1	C	391	R	C391R	8.89653	-0.83574	46	2	8.80515	8.98792
Omicron_BA1	C	391	S	C391S	8.94036	-0.79191	41	2	9.00726	8.87346
Omicron_BA1	C	391	T	C391T	8.93393	-0.79834	69	2	8.96702	8.90085
Omicron_BA1	C	391	V	C391V	9.26487	-0.4674	51	2	9.24259	9.28715
Omicron_BA1	C	391	W	C391W	8.99917	-0.7331	38	2	8.97149	9.02685
Omicron_BA1	C	391	Y	C391Y	8.9521	-0.78017	44	2	8.94787	8.95634
Omicron_BA1	F	392	A	F392A	9.26698	-0.46529	34	2	9.27648	9.25748
Omicron_BA1	F	392	C	F392C	9.10812	-0.62415	42	2	9.081	9.13523
Omicron_BA1	F	392	D	F392D	8.84906	-0.88321	55	2	8.84759	8.85053
Omicron_BA1	F	392	E	F392E	8.84576	-0.88651	61	2	8.85785	8.83366
Omicron_BA1	F	392	F	F392F	9.73227	0	4643	2	9.72341	9.74113
Omicron_BA1	F	392	G	F392G	8.97507	-0.7572	49	2	8.96686	8.98329
Omicron_BA1	F	392	H	F392H	8.97965	-0.75262	50	2	8.96697	8.99233
Omicron_BA1	F	392	I	F392I	9.39425	-0.33803	36	2	9.46798	9.32051
Omicron_BA1	F	392	K	F392K	8.8697	-0.86257	47	2	8.80464	8.93476
Omicron_BA1	F	392	L	F392L	9.18707	-0.54521	59	2	9.13429	9.23984
Omicron_BA1	F	392	M	F392M	9.16791	-0.56436	55	2	9.11599	9.21984
Omicron_BA1	F	392	N	F392N	8.92677	-0.80551	31	2	8.92693	8.9266
Omicron_BA1	F	392	P	F392P	8.97732	-0.75496	50	2	8.91641	9.03822
Omicron_BA1	F	392	Q	F392Q	8.90266	-0.82961	59	2	8.92206	8.88327
Omicron_BA1	F	392	R	F392R	8.72441	-1.00786	37	2	8.76781	8.68102
Omicron_BA1	F	392	S	F392S	8.87335	-0.85892	42	2	8.94702	8.79968
Omicron_BA1	F	392	T	F392T	9.1261	-0.60617	43	2	9.10834	9.14387
Omicron_BA1	F	392	V	F392V	9.57075	-0.16153	35	2	9.62055	9.52094
Omicron_BA1	F	392	W	F392W	10.01235	0.28007	50	2	10.01364	10.01105
Omicron_BA1	F	392	Y	F392Y	9.35836	-0.37391	46	2	9.2818	9.43492
Omicron_BA1	T	393	A	T393A	9.43788	-0.29439	34	2	9.52834	9.34742
Omicron_BA1	T	393	C	T393C	8.91308	-0.81919	62	2	8.90403	8.92212
Omicron_BA1	T	393	D	T393D	9.50745	-0.22482	55	2	9.47606	9.53885
Omicron_BA1	T	393	E	T393E	9.55727	-0.175	53	2	9.52972	9.58482
Omicron_BA1	T	393	F	T393F	8.83261	-0.89966	55	2	8.82085	8.84436
Omicron_BA1	T	393	G	T393G	9.35065	-0.38162	68	2	9.30574	9.39556
Omicron_BA1	T	393	H	T393H	9.34445	-0.38782	61	2	9.31253	9.37637
Omicron_BA1	T	393	I	T393I	9.03502	-0.69726	46	2	9.02895	9.04108
Omicron_BA1	T	393	K	T393K	9.80218	0.06991	51	2	9.86763	9.73674
Omicron_BA1	T	393	L	T393L	8.90396	-0.82831	63	2	8.87533	8.9326
Omicron_BA1	T	393	M	T393M	8.99035	-0.74193	54	2	8.96854	9.01215
Omicron_BA1	T	393	N	T393N	9.51787	-0.2144	48	2	9.47511	9.56063
Omicron_BA1	T	393	P	T393P	8.68598	-1.04629	51	2	8.70675	8.6652
Omicron_BA1	T	393	Q	T393Q	9.32195	-0.41032	59	2	9.36054	9.28336
Omicron_BA1	T	393	R	T393R	9.58381	-0.14846	55	2	9.60597	9.56165
Omicron_BA1	T	393	S	T393S	9.71783	-0.01444	57	2	9.6544	9.78126
Omicron_BA1	T	393	T	T393T	9.73227	0	4643	2	9.72341	9.74113
Omicron_BA1	T	393	V	T393V	9.17283	-0.55945	54	2	9.15509	9.19056
Omicron_BA1	T	393	W	T393W	8.76657	-0.9657	50	2	8.80288	8.73026
Omicron_BA1	T	393	Y	T393Y	9.01935	-0.71292	56	2	9.05259	8.98611
Omicron_BA1	N	394	A	N394A	9.82666	0.09438	59	2	9.82013	9.83318
Omicron_BA1	N	394	C	N394C	9.56009	-0.17219	57	2	9.56626	9.55391
Omicron_BA1	N	394	D	N394D	9.35512	-0.37715	69	2	9.36649	9.34375
Omicron_BA1	N	394	E	N394E	9.69817	-0.0341	67	2	9.75101	9.64533
Omicron_BA1	N	394	F	N394F	9.2274	-0.50487	49	2	9.23808	9.21672
Omicron_BA1	N	394	G	N394G	9.22212	-0.51015	47	2	9.12891	9.31534
Omicron_BA1	N	394	H	N394H	9.83761	0.10534	52	2	9.83127	9.84396
Omicron_BA1	N	394	I	N394I	9.69653	-0.03574	40	2	9.79613	9.59693
Omicron_BA1	N	394	K	N394K	9.28288	-0.44939	43	2	9.26217	9.30359
Omicron_BA1	N	394	L	N394L	9.15149	-0.58078	46	2	9.06627	9.23671
Omicron_BA1	N	394	M	N394M	9.32723	-0.40504	48	2	9.29926	9.3552
Omicron_BA1	N	394	N	N394N	9.73227	0	4643	2	9.72341	9.74113
Omicron_BA1	N	394	P	N394P	9.41831	-0.31397	55	2	9.35721	9.4794
Omicron_BA1	N	394	Q	N394Q	9.53126	-0.20101	48	2	9.56016	9.50235
Omicron_BA1	N	394	R	N394R	9.28783	-0.44444	64	2	9.24651	9.32916
Omicron_BA1	N	394	S	N394S	9.61016	-0.12211	57	2	9.5826	9.63772
Omicron_BA1	N	394	T	N394T	9.39879	-0.33348	48	2	9.45696	9.34062
Omicron_BA1	N	394	V	N394V	9.70647	-0.0258	51	2	9.74805	9.6649
Omicron_BA1	N	394	W	N394W	9.24528	-0.487	60	2	9.23083	9.25972
Omicron_BA1	N	394	Y	N394Y	9.64259	-0.08969	44	2	9.64957	9.6356
Omicron_BA1	V	395	A	V395A	9.42581	-0.30647	35	2	9.44435	9.40726
Omicron_BA1	V	395	C	V395C	9.52597	-0.2063	59	2	9.52328	9.52866
Omicron_BA1	V	395	D	V395D	8.41146	-1.32081	52	2	8.41584	8.40708
Omicron_BA1	V	395	E	V395E	8.37576	-1.35651	54	2	8.43202	8.31951
Omicron_BA1	V	395	F	V395F	9.11601	-0.61627	51	2	9.10554	9.12647
Omicron_BA1	V	395	G	V395G	9.47187	-0.2604	55	2	9.42911	9.51464
Omicron_BA1	V	395	H	V395H	8.36056	-1.37171	52	2	8.32049	8.40063
Omicron_BA1	V	395	I	V395I	9.91244	0.18017	59	2	9.79337	10.03152
Omicron_BA1	V	395	K	V395K	8.32867	-1.4036	39	2	8.38877	8.26856
Omicron_BA1	V	395	L	V395L	9.6599	-0.07237	55	2	9.66267	9.65713
Omicron_BA1	V	395	M	V395M	9.82863	0.09636	38	2	9.76144	9.89582
Omicron_BA1	V	395	N	V395N	8.43657	-1.29571	41	2	8.40063	8.4725
Omicron_BA1	V	395	P	V395P	8.26981	-1.46246	60	2	8.23763	8.302
Omicron_BA1	V	395	Q	V395Q	8.42958	-1.3027	53	2	8.45018	8.40898
Omicron_BA1	V	395	R	V395R	8.62567	-1.1066	52	2	8.56518	8.68616
Omicron_BA1	V	395	S	V395S	8.63655	-1.09572	46	2	8.57348	8.69962
Omicron_BA1	V	395	T	V395T	8.63086	-1.10142	41	2	8.6239	8.63781
Omicron_BA1	V	395	V	V395V	9.73227	0	4643	2	9.72341	9.74113
Omicron_BA1	V	395	W	V395W	8.54869	-1.18358	48	2	8.53358	8.5638
Omicron_BA1	V	395	Y	V395Y	8.43057	-1.3017	45	2	8.30411	8.55704
Omicron_BA1	Y	396	A	Y396A	8.75099	-0.98128	75	2	8.73001	8.77197
Omicron_BA1	Y	396	C	Y396C	8.86577	-0.8665	78	2	8.85381	8.87773
Omicron_BA1	Y	396	D	Y396D	8.78066	-0.95161	73	2	8.71476	8.84656
Omicron_BA1	Y	396	E	Y396E	8.65875	-1.07352	71	2	8.62863	8.68888
Omicron_BA1	Y	396	F	Y396F	9.44596	-0.28631	53	2	9.4088	9.48312
Omicron_BA1	Y	396	G	Y396G	8.47763	-1.25464	76	2	8.44544	8.50981
Omicron_BA1	Y	396	H	Y396H	8.87365	-0.85862	48	2	8.86833	8.87897
Omicron_BA1	Y	396	I	Y396I	9.68824	-0.04404	62	2	9.74372	9.63275
Omicron_BA1	Y	396	K	Y396K	8.75046	-0.98181	73	2	8.77739	8.72353
Omicron_BA1	Y	396	L	Y396L	9.21923	-0.51304	85	2	9.21226	9.22621
Omicron_BA1	Y	396	M	Y396M	9.13801	-0.59426	64	2	9.16871	9.10731
Omicron_BA1	Y	396	N	Y396N	9.37057	-0.3617	45	2	9.35027	9.39088
Omicron_BA1	Y	396	P	Y396P	8.46096	-1.27131	76	2	8.48906	8.43286
Omicron_BA1	Y	396	Q	Y396Q	8.86765	-0.86462	66	2	8.89913	8.83617
Omicron_BA1	Y	396	R	Y396R	8.7485	-0.98377	59	2	8.75333	8.74366
Omicron_BA1	Y	396	S	Y396S	9.07563	-0.65664	68	2	9.04027	9.111
Omicron_BA1	Y	396	T	Y396T	9.7614	0.02913	53	2	9.7731	9.7497
Omicron_BA1	Y	396	V	Y396V	9.59328	-0.13899	74	2	9.61198	9.57458
Omicron_BA1	Y	396	W	Y396W	9.45731	-0.27496	110	2	9.44746	9.46716
Omicron_BA1	Y	396	Y	Y396Y	9.73227	0	4643	2	9.72341	9.74113
Omicron_BA1	A	397	A	A397A	9.73227	0	4643	2	9.72341	9.74113
Omicron_BA1	A	397	C	A397C	8.97071	-0.76156	61	2	8.84833	9.0931
Omicron_BA1	A	397	D	A397D	8.33686	-1.39541	68	2	8.36959	8.30414
Omicron_BA1	A	397	E	A397E	8.49185	-1.24042	71	2	8.50446	8.47925
Omicron_BA1	A	397	F	A397F	8.65032	-1.08195	61	2	8.6474	8.65325
Omicron_BA1	A	397	G	A397G	8.28377	-1.4485	72	2	8.17889	8.38866
Omicron_BA1	A	397	H	A397H	8.33841	-1.39387	51	2	8.30197	8.37484
Omicron_BA1	A	397	I	A397I	9.12342	-0.60885	60	2	9.11545	9.1314
Omicron_BA1	A	397	K	A397K	8.38919	-1.34309	55	2	8.366	8.41237
Omicron_BA1	A	397	L	A397L	9.42804	-0.30423	42	2	9.43321	9.42286
Omicron_BA1	A	397	M	A397M	9.37018	-0.3621	51	2	9.39984	9.34051
Omicron_BA1	A	397	N	A397N	8.77073	-0.96154	48	2	8.80431	8.73715
Omicron_BA1	A	397	P	A397P	8.28779	-1.44448	54	2	8.25596	8.31962
Omicron_BA1	A	397	Q	A397Q	8.49353	-1.23875	49	2	8.5162	8.47085
Omicron_BA1	A	397	R	A397R	8.29902	-1.43325	62	2	8.29688	8.30117
Omicron_BA1	A	397	S	A397S	8.47915	-1.25312	46	2	8.44166	8.51665
Omicron_BA1	A	397	T	A397T	8.5377	-1.19457	54	2	8.49519	8.58021
Omicron_BA1	A	397	V	A397V	9.2936	-0.43867	78	2	9.26315	9.32406
Omicron_BA1	A	397	W	A397W	8.87557	-0.85671	53	2	8.82219	8.92895
Omicron_BA1	A	397	Y	A397Y	8.52127	-1.211	67	2	8.48814	8.5544
Omicron_BA1	D	398	A	D398A	8.38765	-1.34463	73	2	8.39279	8.3825
Omicron_BA1	D	398	C	D398C	8.48131	-1.25096	80	2	8.50876	8.45387
Omicron_BA1	D	398	D	D398D	9.73227	0	4643	2	9.72341	9.74113
Omicron_BA1	D	398	E	D398E	8.42973	-1.30255	74	2	8.45453	8.40492
Omicron_BA1	D	398	F	D398F	8.45928	-1.27299	66	2	8.48947	8.42909
Omicron_BA1	D	398	G	D398G	8.38668	-1.34559	65	2	8.39306	8.38029
Omicron_BA1	D	398	H	D398H	8.50615	-1.22612	63	2	8.53488	8.47743
Omicron_BA1	D	398	I	D398I	8.4176	-1.31468	68	2	8.39952	8.43567
Omicron_BA1	D	398	K	D398K	8.39312	-1.33915	58	2	8.4064	8.37984
Omicron_BA1	D	398	L	D398L	8.39759	-1.33468	77	2	8.42537	8.36981
Omicron_BA1	D	398	M	D398M	8.44577	-1.2865	57	2	8.42341	8.46813
Omicron_BA1	D	398	N	D398N	8.41573	-1.31655	71	2	8.39407	8.43738
Omicron_BA1	D	398	P	D398P	8.21169	-1.52058	61	2	8.22519	8.19819
Omicron_BA1	D	398	Q	D398Q	8.40621	-1.32606	66	2	8.39108	8.42134
Omicron_BA1	D	398	R	D398R	8.46485	-1.26742	72	2	8.39657	8.53313
Omicron_BA1	D	398	S	D398S	8.42986	-1.30241	74	2	8.34908	8.51064
Omicron_BA1	D	398	T	D398T	8.47408	-1.25819	65	2	8.35791	8.59025
Omicron_BA1	D	398	V	D398V	8.43089	-1.30138	103	2	8.4193	8.44247
Omicron_BA1	D	398	W	D398W	8.46417	-1.26811	79	2	8.50556	8.42277
Omicron_BA1	D	398	Y	D398Y	8.54985	-1.18243	60	2	8.59319	8.50651
Omicron_BA1	S	399	A	S399A	8.60436	-1.12791	50	2	8.52822	8.6805
Omicron_BA1	S	399	C	S399C	8.62504	-1.10723	83	2	8.61268	8.63741
Omicron_BA1	S	399	D	S399D	8.48834	-1.24393	69	2	8.47529	8.50139
Omicron_BA1	S	399	E	S399E	8.55347	-1.1788	67	2	8.54364	8.5633
Omicron_BA1	S	399	F	S399F	8.52651	-1.20577	70	2	8.51852	8.53449
Omicron_BA1	S	399	G	S399G	8.37353	-1.35875	69	2	8.36362	8.38343
Omicron_BA1	S	399	H	S399H	8.40233	-1.32994	49	2	8.36207	8.44258
Omicron_BA1	S	399	I	S399I	8.46972	-1.26255	59	2	8.42665	8.51279
Omicron_BA1	S	399	K	S399K	8.36625	-1.36602	70	2	8.33219	8.4003
Omicron_BA1	S	399	L	S399L	8.45328	-1.27899	57	2	8.46785	8.4387
Omicron_BA1	S	399	M	S399M	8.61827	-1.114	55	2	8.55032	8.68623
Omicron_BA1	S	399	N	S399N	8.52344	-1.20883	50	2	8.56044	8.48645
Omicron_BA1	S	399	P	S399P	8.2995	-1.43278	56	2	8.29036	8.30863
Omicron_BA1	S	399	Q	S399Q	8.57948	-1.15279	54	2	8.57679	8.58217
Omicron_BA1	S	399	R	S399R	8.40966	-1.32261	58	2	8.36544	8.45389
Omicron_BA1	S	399	S	S399S	9.73227	0	4643	2	9.72341	9.74113
Omicron_BA1	S	399	T	S399T	9.2225	-0.50977	52	2	9.21805	9.22695
Omicron_BA1	S	399	V	S399V	8.49648	-1.23579	55	2	8.4667	8.52626
Omicron_BA1	S	399	W	S399W	8.50278	-1.22949	64	2	8.50551	8.50005
Omicron_BA1	S	399	Y	S399Y	8.64715	-1.08512	65	2	8.64945	8.64486
Omicron_BA1	F	400	A	F400A	8.39543	-1.33684	42	2	8.36857	8.4223
Omicron_BA1	F	400	C	F400C	8.31914	-1.41313	69	2	8.34681	8.29148
Omicron_BA1	F	400	D	F400D	8.4821	-1.25018	54	2	8.49564	8.46855
Omicron_BA1	F	400	E	F400E	8.4978	-1.23447	41	2	8.52373	8.47187
Omicron_BA1	F	400	F	F400F	9.73227	0	4643	2	9.72341	9.74113
Omicron_BA1	F	400	G	F400G	8.46108	-1.2712	61	2	8.48831	8.43384
Omicron_BA1	F	400	H	F400H	8.42571	-1.30656	62	2	8.39453	8.45689
Omicron_BA1	F	400	I	F400I	8.29474	-1.43754	37	2	8.21719	8.37228
Omicron_BA1	F	400	K	F400K	8.39418	-1.3381	49	2	8.45537	8.33299
Omicron_BA1	F	400	L	F400L	8.33375	-1.39852	72	2	8.3738	8.29371
Omicron_BA1	F	400	M	F400M	8.52416	-1.20811	51	2	8.4727	8.57562
Omicron_BA1	F	400	N	F400N	8.37531	-1.35697	56	2	8.38878	8.36183
Omicron_BA1	F	400	P	F400P	8.40312	-1.32915	58	2	8.39928	8.40696
Omicron_BA1	F	400	Q	F400Q	8.43908	-1.29319	48	2	8.43515	8.44301
Omicron_BA1	F	400	R	F400R	8.34071	-1.39156	49	2	8.36655	8.31486
Omicron_BA1	F	400	S	F400S	8.45564	-1.27664	46	2	8.42426	8.48701
Omicron_BA1	F	400	T	F400T	8.41871	-1.31356	53	2	8.5068	8.33062
Omicron_BA1	F	400	V	F400V	8.37783	-1.35444	54	2	8.38564	8.37003
Omicron_BA1	F	400	W	F400W	8.34764	-1.38463	70	2	8.36457	8.33072
Omicron_BA1	F	400	Y	F400Y	8.44223	-1.29004	52	2	8.46726	8.41721
Omicron_BA1	V	401	A	V401A	8.45498	-1.27729	60	2	8.45007	8.4599
Omicron_BA1	V	401	C	V401C	8.63843	-1.09384	43	2	8.63044	8.64642
Omicron_BA1	V	401	D	V401D	8.4717	-1.26057	61	2	8.42411	8.5193
Omicron_BA1	V	401	E	V401E	8.66708	-1.06519	59	2	8.60157	8.7326
Omicron_BA1	V	401	F	V401F	8.355	-1.37728	57	2	8.36791	8.34208
Omicron_BA1	V	401	G	V401G	8.38384	-1.34843	65	2	8.39217	8.37552
Omicron_BA1	V	401	H	V401H	8.33883	-1.39344	69	2	8.31954	8.35812
Omicron_BA1	V	401	I	V401I	8.94726	-0.78502	47	2	8.96183	8.93268
Omicron_BA1	V	401	K	V401K	8.39375	-1.33852	63	2	8.42242	8.36508
Omicron_BA1	V	401	L	V401L	8.79755	-0.93472	75	2	8.78118	8.81392
Omicron_BA1	V	401	M	V401M	8.4859	-1.24637	53	2	8.51315	8.45864
Omicron_BA1	V	401	N	V401N	8.39084	-1.34143	42	2	8.40145	8.38024
Omicron_BA1	V	401	P	V401P	8.39343	-1.33884	48	2	8.30579	8.48108
Omicron_BA1	V	401	Q	V401Q	8.393	-1.33927	40	2	8.38096	8.40504
Omicron_BA1	V	401	R	V401R	8.35673	-1.37555	63	2	8.35644	8.35701
Omicron_BA1	V	401	S	V401S	8.45822	-1.27405	54	2	8.44226	8.47418
Omicron_BA1	V	401	T	V401T	8.80044	-0.93183	68	2	8.85646	8.74443
Omicron_BA1	V	401	V	V401V	9.73227	0	4643	2	9.72341	9.74113
Omicron_BA1	V	401	W	V401W	8.35631	-1.37596	56	2	8.30773	8.40489
Omicron_BA1	V	401	Y	V401Y	8.37391	-1.35836	64	2	8.24255	8.50527
Omicron_BA1	I	402	A	I402A	8.52878	-1.20349	46	2	8.6056	8.45197
Omicron_BA1	I	402	C	I402C	8.77161	-0.96066	48	2	8.75466	8.78855
Omicron_BA1	I	402	D	I402D	8.38764	-1.34463	55	2	8.32479	8.45049
Omicron_BA1	I	402	E	I402E	8.35181	-1.38046	49	2	8.37468	8.32894
Omicron_BA1	I	402	F	I402F	8.35152	-1.38075	49	2	8.37095	8.33209
Omicron_BA1	I	402	G	I402G	8.38618	-1.34609	68	2	8.3206	8.45176
Omicron_BA1	I	402	H	I402H	8.32277	-1.4095	55	2	8.31595	8.32959
Omicron_BA1	I	402	I	I402I	9.73227	0	4643	2	9.72341	9.74113
Omicron_BA1	I	402	K	I402K	8.24942	-1.48285	56	2	8.22654	8.2723
Omicron_BA1	I	402	L	I402L	9.20377	-0.5285	60	2	9.27021	9.13733
Omicron_BA1	I	402	M	I402M	8.58365	-1.14862	60	2	8.56636	8.60094
Omicron_BA1	I	402	N	I402N	8.36768	-1.36459	53	2	8.35217	8.38319
Omicron_BA1	I	402	P	I402P	8.36936	-1.36291	65	2	8.35546	8.38326
Omicron_BA1	I	402	Q	I402Q	8.41339	-1.31888	51	2	8.48336	8.34342
Omicron_BA1	I	402	R	I402R	8.2832	-1.44907	45	2	8.26814	8.29827
Omicron_BA1	I	402	S	I402S	8.43858	-1.29369	58	2	8.39763	8.47953
Omicron_BA1	I	402	T	I402T	8.4058	-1.32647	44	2	8.36421	8.44738
Omicron_BA1	I	402	V	I402V	9.70242	-0.02985	50	2	9.68668	9.71817
Omicron_BA1	I	402	W	I402W	8.33693	-1.39534	59	2	8.34507	8.32879
Omicron_BA1	I	402	Y	I402Y	8.39552	-1.33675	62	2	8.36468	8.42636
Omicron_BA1	R	403	A	R403A	9.28279	-0.44948	61	2	9.26647	9.29911
Omicron_BA1	R	403	C	R403C	8.68665	-1.04563	59	2	8.66554	8.70775
Omicron_BA1	R	403	D	R403D	8.71992	-1.01235	49	2	8.65823	8.78161
Omicron_BA1	R	403	E	R403E	8.87387	-0.8584	51	2	8.83801	8.90974
Omicron_BA1	R	403	F	R403F	8.45078	-1.2815	45	2	8.39333	8.50822
Omicron_BA1	R	403	G	R403G	8.75298	-0.97929	39	2	8.7358	8.77016
Omicron_BA1	R	403	H	R403H	8.51977	-1.2125	52	2	8.51812	8.52142
Omicron_BA1	R	403	I	R403I	8.59042	-1.14185	50	2	8.61367	8.56717
Omicron_BA1	R	403	K	R403K	9.40158	-0.33069	40	2	9.32195	9.48121
Omicron_BA1	R	403	L	R403L	8.56551	-1.16676	67	2	8.54705	8.58396
Omicron_BA1	R	403	M	R403M	9.13694	-0.59533	57	2	9.10793	9.16595
Omicron_BA1	R	403	N	R403N	8.92807	-0.8042	32	2	8.89889	8.95725
Omicron_BA1	R	403	P	R403P	8.73619	-0.99608	44	2	8.69638	8.77601
Omicron_BA1	R	403	Q	R403Q	9.13964	-0.59263	41	2	9.096	9.18328
Omicron_BA1	R	403	R	R403R	9.73227	0	4643	2	9.72341	9.74113
Omicron_BA1	R	403	S	R403S	9.28765	-0.44462	39	2	9.36185	9.21345
Omicron_BA1	R	403	T	R403T	8.84728	-0.88499	57	2	8.85355	8.84101
Omicron_BA1	R	403	V	R403V	8.41288	-1.31939	57	2	8.48443	8.34132
Omicron_BA1	R	403	W	R403W	8.45761	-1.27466	41	2	8.42933	8.48589
Omicron_BA1	R	403	Y	R403Y	8.64119	-1.09108	55	2	8.61359	8.6688
Omicron_BA1	G	404	A	G404A	8.974	-0.75828	59	2	8.96527	8.98272
Omicron_BA1	G	404	C	G404C	8.53716	-1.19512	61	2	8.53693	8.53738
Omicron_BA1	G	404	D	G404D	8.70495	-1.02732	78	2	8.70292	8.70698
Omicron_BA1	G	404	E	G404E	8.98693	-0.74535	58	2	8.99132	8.98253
Omicron_BA1	G	404	F	G404F	8.40162	-1.33065	66	2	8.33341	8.46983
Omicron_BA1	G	404	G	G404G	9.73227	0	4643	2	9.72341	9.74113
Omicron_BA1	G	404	H	G404H	8.55384	-1.17843	62	2	8.50945	8.59824
Omicron_BA1	G	404	I	G404I	8.33888	-1.39339	76	2	8.41446	8.2633
Omicron_BA1	G	404	K	G404K	8.88714	-0.84513	59	2	8.86399	8.91029
Omicron_BA1	G	404	L	G404L	8.44516	-1.28712	91	2	8.44019	8.45012
Omicron_BA1	G	404	M	G404M	8.57324	-1.15903	66	2	8.57432	8.57216
Omicron_BA1	G	404	N	G404N	8.55348	-1.17879	74	2	8.5504	8.55656
Omicron_BA1	G	404	P	G404P	8.57065	-1.16162	62	2	8.55018	8.59113
Omicron_BA1	G	404	Q	G404Q	8.99144	-0.74083	55	2	8.94304	9.03984
Omicron_BA1	G	404	R	G404R	8.73972	-0.99255	66	2	8.63677	8.84267
Omicron_BA1	G	404	S	G404S	8.70509	-1.02718	69	2	8.70859	8.7016
Omicron_BA1	G	404	T	G404T	8.35419	-1.37808	64	2	8.28606	8.42232
Omicron_BA1	G	404	V	G404V	8.40315	-1.32912	73	2	8.38597	8.42034
Omicron_BA1	G	404	W	G404W	8.39388	-1.33839	82	2	8.37744	8.41032
Omicron_BA1	G	404	Y	G404Y	8.49667	-1.2356	75	2	8.45866	8.53468
Omicron_BA1	D	405	A	D405A	9.08194	-0.65033	43	2	9.10889	9.05498
Omicron_BA1	D	405	C	D405C	9.00186	-0.73041	35	2	9.00065	9.00307
Omicron_BA1	D	405	D	D405D	9.73227	0	4643	2	9.72341	9.74113
Omicron_BA1	D	405	E	D405E	9.38744	-0.34483	31	2	9.30496	9.46992
Omicron_BA1	D	405	F	D405F	8.69616	-1.03611	41	2	8.72047	8.67185
Omicron_BA1	D	405	G	D405G	8.81069	-0.92158	50	2	8.75307	8.8683
Omicron_BA1	D	405	H	D405H	8.86393	-0.86834	45	2	8.82569	8.90218
Omicron_BA1	D	405	I	D405I	8.72665	-1.00562	46	2	8.76301	8.69029
Omicron_BA1	D	405	K	D405K	8.98977	-0.7425	46	2	8.96894	9.0106
Omicron_BA1	D	405	L	D405L	8.64717	-1.08511	41	2	8.5785	8.71583
Omicron_BA1	D	405	M	D405M	8.85657	-0.8757	37	2	8.83593	8.87722
Omicron_BA1	D	405	N	D405N	9.38331	-0.34897	33	2	9.33772	9.42889
Omicron_BA1	D	405	P	D405P	8.49443	-1.23784	35	2	8.48713	8.50173
Omicron_BA1	D	405	Q	D405Q	8.98618	-0.74609	40	2	8.94001	9.03235
Omicron_BA1	D	405	R	D405R	8.84882	-0.88346	56	2	8.84043	8.8572
Omicron_BA1	D	405	S	D405S	9.39169	-0.34058	28	2	9.38234	9.40104
Omicron_BA1	D	405	T	D405T	8.79644	-0.93583	44	2	8.70978	8.88311
Omicron_BA1	D	405	V	D405V	8.69064	-1.04163	39	2	8.6604	8.72088
Omicron_BA1	D	405	W	D405W	8.4365	-1.29577	58	2	8.40674	8.46626
Omicron_BA1	D	405	Y	D405Y	8.67101	-1.06126	41	2	8.62996	8.71206
Omicron_BA1	E	406	A	E406A	8.48379	-1.24848	64	2	8.54022	8.42736
Omicron_BA1	E	406	C	E406C	8.32352	-1.40875	57	2	8.26483	8.38222
Omicron_BA1	E	406	D	E406D	8.98837	-0.7439	66	2	8.9196	9.05714
Omicron_BA1	E	406	E	E406E	9.73227	0	4643	2	9.72341	9.74113
Omicron_BA1	E	406	F	E406F	8.38302	-1.34925	64	2	8.39277	8.37328
Omicron_BA1	E	406	G	E406G	8.39093	-1.34135	66	2	8.38216	8.39969
Omicron_BA1	E	406	H	E406H	9.04564	-0.68663	58	2	9.01882	9.07246
Omicron_BA1	E	406	I	E406I	8.28403	-1.44824	73	2	8.34751	8.22056
Omicron_BA1	E	406	K	E406K	8.4637	-1.26858	66	2	8.48619	8.4412
Omicron_BA1	E	406	L	E406L	8.41747	-1.3148	72	2	8.45347	8.38148
Omicron_BA1	E	406	M	E406M	8.63724	-1.09503	89	2	8.60844	8.66605
Omicron_BA1	E	406	N	E406N	8.42569	-1.30658	50	2	8.45546	8.39592
Omicron_BA1	E	406	P	E406P	8.42266	-1.30962	73	2	8.41301	8.4323
Omicron_BA1	E	406	Q	E406Q	9.66956	-0.06271	71	2	9.64555	9.69357
Omicron_BA1	E	406	R	E406R	8.38331	-1.34896	65	2	8.36394	8.40267
Omicron_BA1	E	406	S	E406S	8.45969	-1.27259	58	2	8.45624	8.46313
Omicron_BA1	E	406	T	E406T	8.41204	-1.32023	67	2	8.45041	8.37367
Omicron_BA1	E	406	V	E406V	8.30814	-1.42413	56	2	8.27748	8.3388
Omicron_BA1	E	406	W	E406W	9.47511	-0.25716	71	2	9.50519	9.44503
Omicron_BA1	E	406	Y	E406Y	8.32949	-1.40278	80	2	8.40177	8.25722
Omicron_BA1	V	407	A	V407A	8.57687	-1.15541	43	2	8.58272	8.57101
Omicron_BA1	V	407	C	V407C	8.46127	-1.27101	46	2	8.48564	8.43689
Omicron_BA1	V	407	D	V407D	8.40781	-1.32446	51	2	8.4756	8.34002
Omicron_BA1	V	407	E	V407E	8.53416	-1.19812	73	2	8.51505	8.55327
Omicron_BA1	V	407	F	V407F	8.47535	-1.25692	57	2	8.53633	8.41438
Omicron_BA1	V	407	G	V407G	8.48256	-1.24971	67	2	8.52607	8.43906
Omicron_BA1	V	407	H	V407H	8.39379	-1.33849	60	2	8.45034	8.33724
Omicron_BA1	V	407	I	V407I	9.28366	-0.44861	40	2	9.29531	9.27201
Omicron_BA1	V	407	K	V407K	8.46221	-1.27006	46	2	8.46654	8.45789
Omicron_BA1	V	407	L	V407L	9.68338	-0.0489	49	2	9.68093	9.68582
Omicron_BA1	V	407	M	V407M	8.70903	-1.02324	69	2	8.66026	8.7578
Omicron_BA1	V	407	N	V407N	8.50183	-1.23044	61	2	8.47674	8.52693
Omicron_BA1	V	407	P	V407P	8.4079	-1.32437	58	2	8.40716	8.40864
Omicron_BA1	V	407	Q	V407Q	8.51964	-1.21263	56	2	8.52924	8.51004
Omicron_BA1	V	407	R	V407R	8.64316	-1.08911	36	2	8.65036	8.63596
Omicron_BA1	V	407	S	V407S	8.45567	-1.2766	59	2	8.41379	8.49755
Omicron_BA1	V	407	T	V407T	8.67733	-1.05495	42	2	8.63685	8.7178
Omicron_BA1	V	407	V	V407V	9.73227	0	4643	2	9.72341	9.74113
Omicron_BA1	V	407	W	V407W	8.47959	-1.25268	53	2	8.47434	8.48484
Omicron_BA1	V	407	Y	V407Y	8.5526	-1.17967	34	2	8.58332	8.52189
Omicron_BA1	R	408	A	R408A	9.81122	0.07895	38	2	9.88	9.74244
Omicron_BA1	R	408	C	R408C	9.42851	-0.30376	70	2	9.40516	9.45186
Omicron_BA1	R	408	D	R408D	9.73345	0.00118	33	2	9.57815	9.88876
Omicron_BA1	R	408	E	R408E	9.76745	0.03518	51	2	9.75177	9.78313
Omicron_BA1	R	408	F	R408F	9.04356	-0.68871	53	2	9.00496	9.08216
Omicron_BA1	R	408	G	R408G	9.60424	-0.12803	59	2	9.72219	9.48629
Omicron_BA1	R	408	H	R408H	9.58029	-0.15198	43	2	9.55789	9.60269
Omicron_BA1	R	408	I	R408I	9.14907	-0.5832	35	2	9.15496	9.14317
Omicron_BA1	R	408	K	R408K	9.85203	0.11976	50	2	9.84857	9.8555
Omicron_BA1	R	408	L	R408L	8.85599	-0.87628	52	2	8.9345	8.77748
Omicron_BA1	R	408	M	R408M	9.28616	-0.44611	63	2	9.29204	9.28028
Omicron_BA1	R	408	N	R408N	9.69104	-0.04123	41	2	9.62734	9.75474
Omicron_BA1	R	408	P	R408P	9.71094	-0.02133	54	2	9.71199	9.7099
Omicron_BA1	R	408	Q	R408Q	9.77972	0.04744	48	2	9.83578	9.72365
Omicron_BA1	R	408	R	R408R	9.73227	0	4643	2	9.72341	9.74113
Omicron_BA1	R	408	S	R408S	9.83662	0.10435	59	2	9.7922	9.88104
Omicron_BA1	R	408	T	R408T	9.62762	-0.10466	65	2	9.64845	9.60679
Omicron_BA1	R	408	V	R408V	9.44691	-0.28537	63	2	9.46435	9.42946
Omicron_BA1	R	408	W	R408W	9.21939	-0.51289	45	2	9.19165	9.24712
Omicron_BA1	R	408	Y	R408Y	9.55275	-0.17952	35	2	9.48344	9.62206
Omicron_BA1	Q	409	A	Q409A	8.57492	-1.15736	42	2	8.57872	8.57111
Omicron_BA1	Q	409	C	Q409C	8.44441	-1.28786	70	2	8.45544	8.43338
Omicron_BA1	Q	409	D	Q409D	8.50538	-1.22689	52	2	8.47583	8.53493
Omicron_BA1	Q	409	E	Q409E	8.9052	-0.82707	64	2	8.90372	8.90668
Omicron_BA1	Q	409	F	Q409F	8.60474	-1.12753	56	2	8.58592	8.62355
Omicron_BA1	Q	409	G	Q409G	8.43026	-1.30202	70	2	8.472	8.38851
Omicron_BA1	Q	409	H	Q409H	8.63068	-1.10159	49	2	8.60469	8.65666
Omicron_BA1	Q	409	I	Q409I	8.30248	-1.4298	59	2	8.18701	8.41794
Omicron_BA1	Q	409	K	Q409K	8.57568	-1.15659	39	2	8.55591	8.59545
Omicron_BA1	Q	409	L	Q409L	8.40805	-1.32423	54	2	8.39538	8.42072
Omicron_BA1	Q	409	M	Q409M	8.5496	-1.18267	65	2	8.53294	8.56626
Omicron_BA1	Q	409	N	Q409N	8.60633	-1.12594	43	2	8.61465	8.59802
Omicron_BA1	Q	409	P	Q409P	8.395	-1.33727	68	2	8.43246	8.35755
Omicron_BA1	Q	409	Q	Q409Q	9.73227	0	4643	2	9.72341	9.74113
Omicron_BA1	Q	409	R	Q409R	8.45055	-1.28172	54	2	8.42274	8.47837
Omicron_BA1	Q	409	S	Q409S	8.52097	-1.2113	42	2	8.5335	8.50844
Omicron_BA1	Q	409	T	Q409T	8.5163	-1.21597	50	2	8.56451	8.46809
Omicron_BA1	Q	409	V	Q409V	8.40173	-1.33055	40	2	8.37387	8.42958
Omicron_BA1	Q	409	W	Q409W	8.40689	-1.32538	66	2	8.43977	8.37401
Omicron_BA1	Q	409	Y	Q409Y	8.59631	-1.13596	44	2	8.57517	8.61745
Omicron_BA1	I	410	A	I410A	8.46314	-1.26913	62	2	8.51894	8.40733
Omicron_BA1	I	410	C	I410C	8.31158	-1.42069	55	2	8.33963	8.28353
Omicron_BA1	I	410	D	I410D	8.53379	-1.19848	63	2	8.5369	8.53069
Omicron_BA1	I	410	E	I410E	8.5212	-1.21107	48	2	8.4753	8.5671
Omicron_BA1	I	410	F	I410F	8.48081	-1.25146	46	2	8.50282	8.4588
Omicron_BA1	I	410	G	I410G	8.44581	-1.28646	65	2	8.41827	8.47335
Omicron_BA1	I	410	H	I410H	8.4428	-1.28947	51	2	8.47549	8.4101
Omicron_BA1	I	410	I	I410I	9.73227	0	4643	2	9.72341	9.74113
Omicron_BA1	I	410	K	I410K	8.44021	-1.29206	44	2	8.4356	8.44483
Omicron_BA1	I	410	L	I410L	8.75073	-0.98155	65	2	8.76187	8.73959
Omicron_BA1	I	410	M	I410M	8.4995	-1.23277	55	2	8.48118	8.51782
Omicron_BA1	I	410	N	I410N	8.49202	-1.24026	57	2	8.5546	8.42943
Omicron_BA1	I	410	P	I410P	8.45737	-1.2749	47	2	8.43299	8.48176
Omicron_BA1	I	410	Q	I410Q	8.46525	-1.26702	48	2	8.41404	8.51645
Omicron_BA1	I	410	R	I410R	8.48259	-1.24968	53	2	8.47151	8.49368
Omicron_BA1	I	410	S	I410S	8.44037	-1.29191	37	2	8.48486	8.39587
Omicron_BA1	I	410	T	I410T	8.51575	-1.21652	57	2	8.48017	8.55132
Omicron_BA1	I	410	V	I410V	9.01982	-0.71245	55	2	8.99849	9.04115
Omicron_BA1	I	410	W	I410W	8.34264	-1.38964	73	2	8.33924	8.34603
Omicron_BA1	I	410	Y	I410Y	8.33398	-1.39829	61	2	8.33149	8.33648
Omicron_BA1	A	411	A	A411A	9.73227	0	4643	2	9.72341	9.74113
Omicron_BA1	A	411	C	A411C	8.41408	-1.3182	57	2	8.33682	8.49134
Omicron_BA1	A	411	D	A411D	8.52935	-1.20293	61	2	8.53508	8.52361
Omicron_BA1	A	411	E	A411E	8.79694	-0.93533	64	2	8.73828	8.85559
Omicron_BA1	A	411	F	A411F	8.41829	-1.31399	44	2	8.36674	8.46983
Omicron_BA1	A	411	G	A411G	8.86904	-0.86323	53	2	8.90059	8.8375
Omicron_BA1	A	411	H	A411H	8.46733	-1.26494	47	2	8.45021	8.48445
Omicron_BA1	A	411	I	A411I	8.41217	-1.32011	39	2	8.36886	8.45548
Omicron_BA1	A	411	K	A411K	8.66682	-1.06546	49	2	8.65559	8.67804
Omicron_BA1	A	411	L	A411L	8.49187	-1.2404	60	2	8.47313	8.51061
Omicron_BA1	A	411	M	A411M	8.56346	-1.16881	51	2	8.57432	8.55261
Omicron_BA1	A	411	N	A411N	8.50659	-1.22569	56	2	8.51295	8.50022
Omicron_BA1	A	411	P	A411P	8.43939	-1.29289	56	2	8.41408	8.4647
Omicron_BA1	A	411	Q	A411Q	8.93375	-0.79852	43	2	8.86241	9.00509
Omicron_BA1	A	411	R	A411R	8.67377	-1.0585	64	2	8.73056	8.61697
Omicron_BA1	A	411	S	A411S	8.83889	-0.89338	48	2	8.79159	8.88619
Omicron_BA1	A	411	T	A411T	8.53438	-1.19789	43	2	8.48335	8.58541
Omicron_BA1	A	411	V	A411V	8.57081	-1.16146	59	2	8.6014	8.54022
Omicron_BA1	A	411	W	A411W	8.73943	-0.99284	57	2	8.75163	8.72723
Omicron_BA1	A	411	Y	A411Y	8.26399	-1.46828	53	2	8.16836	8.35963
Omicron_BA1	P	412	A	P412A	8.39897	-1.33331	67	2	8.36753	8.4304
Omicron_BA1	P	412	C	P412C	8.25516	-1.47711	56	2	8.17866	8.33167
Omicron_BA1	P	412	D	P412D	8.49827	-1.23401	74	2	8.48339	8.51314
Omicron_BA1	P	412	E	P412E	8.50052	-1.23175	63	2	8.52438	8.47666
Omicron_BA1	P	412	F	P412F	8.2754	-1.45688	54	2	8.27841	8.27238
Omicron_BA1	P	412	G	P412G	8.48864	-1.24363	94	2	8.47925	8.49803
Omicron_BA1	P	412	H	P412H	8.42523	-1.30705	75	2	8.46699	8.38347
Omicron_BA1	P	412	I	P412I	8.22281	-1.50946	53	2	8.14232	8.3033
Omicron_BA1	P	412	K	P412K	8.47551	-1.25676	74	2	8.52161	8.42941
Omicron_BA1	P	412	L	P412L	8.27187	-1.4604	67	2	8.27752	8.26623
Omicron_BA1	P	412	M	P412M	8.30648	-1.42579	46	2	8.32508	8.28789
Omicron_BA1	P	412	N	P412N	8.51989	-1.21239	41	2	8.51436	8.52541
Omicron_BA1	P	412	P	P412P	9.73227	0	4643	2	9.72341	9.74113
Omicron_BA1	P	412	Q	P412Q	8.35946	-1.37281	65	2	8.2959	8.42302
Omicron_BA1	P	412	R	P412R	8.28737	-1.44491	51	2	8.26928	8.30546
Omicron_BA1	P	412	S	P412S	8.41801	-1.31426	75	2	8.37892	8.45711
Omicron_BA1	P	412	T	P412T	8.53349	-1.19878	67	2	8.48644	8.58054
Omicron_BA1	P	412	V	P412V	8.37957	-1.3527	68	2	8.40838	8.35076
Omicron_BA1	P	412	W	P412W	8.19838	-1.53389	63	2	8.14466	8.25209
Omicron_BA1	P	412	Y	P412Y	8.25666	-1.47561	56	2	8.16833	8.34499
Omicron_BA1	G	413	A	G413A	8.92003	-0.81224	56	2	8.89	8.95006
Omicron_BA1	G	413	C	G413C	9.05881	-0.67346	48	2	9.11438	9.00324
Omicron_BA1	G	413	D	G413D	8.74585	-0.98643	50	2	8.73284	8.75886
Omicron_BA1	G	413	E	G413E	8.81195	-0.92032	53	2	8.80899	8.81491
Omicron_BA1	G	413	F	G413F	9.2655	-0.46677	44	2	9.20183	9.32917
Omicron_BA1	G	413	G	G413G	9.73227	0	4643	2	9.72341	9.74113
Omicron_BA1	G	413	H	G413H	9.42538	-0.30689	48	2	9.40188	9.44887
Omicron_BA1	G	413	I	G413I	8.52839	-1.20389	44	2	8.47768	8.5791
Omicron_BA1	G	413	K	G413K	9.57048	-0.16179	60	2	9.59203	9.54894
Omicron_BA1	G	413	L	G413L	9.06926	-0.66301	54	2	9.05887	9.07965
Omicron_BA1	G	413	M	G413M	9.38812	-0.34416	53	2	9.33999	9.43624
Omicron_BA1	G	413	N	G413N	9.69749	-0.03479	49	2	9.71775	9.67722
Omicron_BA1	G	413	P	G413P	8.41815	-1.31412	40	2	8.42444	8.41187
Omicron_BA1	G	413	Q	G413Q	9.13644	-0.59583	43	2	9.16424	9.10865
Omicron_BA1	G	413	R	G413R	9.50019	-0.23208	56	2	9.44048	9.5599
Omicron_BA1	G	413	S	G413S	9.02027	-0.71201	51	2	8.99846	9.04207
Omicron_BA1	G	413	T	G413T	8.70124	-1.03103	50	2	8.60879	8.79369
Omicron_BA1	G	413	V	G413V	8.57096	-1.16131	47	2	8.56816	8.57376
Omicron_BA1	G	413	W	G413W	8.39188	-1.34039	53	2	8.27437	8.50939
Omicron_BA1	G	413	Y	G413Y	9.14336	-0.58891	65	2	9.23028	9.05644
Omicron_BA1	Q	414	A	Q414A	10.04684	0.31457	48	2	10.0623	10.03139
Omicron_BA1	Q	414	C	Q414C	8.79431	-0.93796	71	2	8.79161	8.79701
Omicron_BA1	Q	414	D	Q414D	8.46147	-1.27081	58	2	8.51042	8.41251
Omicron_BA1	Q	414	E	Q414E	9.42201	-0.31026	50	2	9.4192	9.42483
Omicron_BA1	Q	414	F	Q414F	8.56185	-1.17042	71	2	8.57807	8.54563
Omicron_BA1	Q	414	G	Q414G	9.57452	-0.15775	50	2	9.59765	9.55139
Omicron_BA1	Q	414	H	Q414H	8.7123	-1.01997	51	2	8.72075	8.70386
Omicron_BA1	Q	414	I	Q414I	8.8621	-0.87017	36	2	8.84786	8.87634
Omicron_BA1	Q	414	K	Q414K	9.19898	-0.53329	50	2	9.14564	9.25232
Omicron_BA1	Q	414	L	Q414L	8.62597	-1.1063	53	2	8.62253	8.6294
Omicron_BA1	Q	414	M	Q414M	9.77838	0.04611	52	2	9.76924	9.78752
Omicron_BA1	Q	414	N	Q414N	8.64059	-1.09168	57	2	8.62965	8.65154
Omicron_BA1	Q	414	P	Q414P	8.43001	-1.30227	40	2	8.49835	8.36167
Omicron_BA1	Q	414	Q	Q414Q	9.73227	0	4643	2	9.72341	9.74113
Omicron_BA1	Q	414	R	Q414R	9.00943	-0.72284	36	2	9.01546	9.00339
Omicron_BA1	Q	414	S	Q414S	9.46631	-0.26596	52	2	9.45593	9.47669
Omicron_BA1	Q	414	T	Q414T	9.40303	-0.32924	47	2	9.35866	9.4474
Omicron_BA1	Q	414	V	Q414V	9.27778	-0.4545	75	2	9.28083	9.27472
Omicron_BA1	Q	414	W	Q414W	8.68606	-1.04621	70	2	8.60998	8.76213
Omicron_BA1	Q	414	Y	Q414Y	8.63528	-1.09699	52	2	8.6849	8.58565
Omicron_BA1	T	415	A	T415A	9.16988	-0.56239	52	2	9.03949	9.30027
Omicron_BA1	T	415	C	T415C	8.71047	-1.0218	33	2	8.52582	8.89512
Omicron_BA1	T	415	D	T415D	8.87176	-0.86051	54	2	8.87624	8.86729
Omicron_BA1	T	415	E	T415E	9.09972	-0.63255	48	2	9.06045	9.13898
Omicron_BA1	T	415	F	T415F	8.49067	-1.2416	51	2	8.47644	8.50491
Omicron_BA1	T	415	G	T415G	9.00053	-0.73174	60	2	8.99059	9.01048
Omicron_BA1	T	415	H	T415H	9.89141	0.15914	45	2	9.86889	9.91394
Omicron_BA1	T	415	I	T415I	9.05298	-0.67929	63	2	9.08921	9.01675
Omicron_BA1	T	415	K	T415K	9.65713	-0.07514	51	2	9.69813	9.61613
Omicron_BA1	T	415	L	T415L	8.67405	-1.05822	59	2	8.68235	8.66576
Omicron_BA1	T	415	M	T415M	8.94623	-0.78604	63	2	8.94533	8.94713
Omicron_BA1	T	415	N	T415N	9.31393	-0.41835	47	2	9.31596	9.3119
Omicron_BA1	T	415	P	T415P	8.65255	-1.07972	65	2	8.64815	8.65695
Omicron_BA1	T	415	Q	T415Q	9.33826	-0.39401	50	2	9.4095	9.26701
Omicron_BA1	T	415	R	T415R	9.81579	0.08352	55	2	9.78989	9.84169
Omicron_BA1	T	415	S	T415S	9.70195	-0.03032	31	2	9.69873	9.70518
Omicron_BA1	T	415	T	T415T	9.73227	0	4643	2	9.72341	9.74113
Omicron_BA1	T	415	V	T415V	9.27983	-0.45245	52	2	9.26577	9.29388
Omicron_BA1	T	415	W	T415W	8.49523	-1.23704	56	2	8.40873	8.58174
Omicron_BA1	T	415	Y	T415Y	8.83333	-0.89894	41	2	8.85648	8.81018
Omicron_BA1	G	416	A	G416A	8.6947	-1.03758	51	2	8.70304	8.68635
Omicron_BA1	G	416	C	G416C	8.44621	-1.28606	48	2	8.50942	8.38301
Omicron_BA1	G	416	D	G416D	8.48697	-1.2453	65	2	8.46554	8.5084
Omicron_BA1	G	416	E	G416E	8.47211	-1.26016	63	2	8.50658	8.43765
Omicron_BA1	G	416	F	G416F	8.57322	-1.15905	55	2	8.57232	8.57412
Omicron_BA1	G	416	G	G416G	9.73227	0	4643	2	9.72341	9.74113
Omicron_BA1	G	416	H	G416H	8.35477	-1.3775	50	2	8.34337	8.36617
Omicron_BA1	G	416	I	G416I	8.81648	-0.91579	41	2	8.80085	8.83211
Omicron_BA1	G	416	K	G416K	8.45428	-1.27799	57	2	8.45742	8.45114
Omicron_BA1	G	416	L	G416L	8.73533	-0.99694	61	2	8.71906	8.7516
Omicron_BA1	G	416	M	G416M	8.62394	-1.10833	54	2	8.62906	8.61882
Omicron_BA1	G	416	N	G416N	8.51981	-1.21246	62	2	8.57576	8.46386
Omicron_BA1	G	416	P	G416P	8.48629	-1.24598	59	2	8.43761	8.53497
Omicron_BA1	G	416	Q	G416Q	8.50986	-1.22241	55	2	8.50726	8.51246
Omicron_BA1	G	416	R	G416R	8.33516	-1.39711	62	2	8.28245	8.38787
Omicron_BA1	G	416	S	G416S	8.55975	-1.17252	48	2	8.53208	8.58743
Omicron_BA1	G	416	T	G416T	8.56829	-1.16398	63	2	8.56289	8.57369
Omicron_BA1	G	416	V	G416V	8.7967	-0.93557	81	2	8.79325	8.80015
Omicron_BA1	G	416	W	G416W	8.57772	-1.15455	52	2	8.53508	8.62037
Omicron_BA1	G	416	Y	G416Y	8.49972	-1.23255	67	2	8.47009	8.52935
Omicron_BA1	N	417	A	N417A	9.71029	-0.02198	52	2	9.63675	9.78383
Omicron_BA1	N	417	C	N417C	9.27898	-0.45329	70	2	9.22558	9.33237
Omicron_BA1	N	417	D	N417D	9.12933	-0.60294	60	2	9.10751	9.15116
Omicron_BA1	N	417	E	N417E	9.13777	-0.5945	45	2	9.22879	9.04676
Omicron_BA1	N	417	F	N417F	9.47802	-0.25426	57	2	9.48334	9.47269
Omicron_BA1	N	417	G	N417G	9.0498	-0.68248	59	2	9.03348	9.06611
Omicron_BA1	N	417	H	N417H	10.00849	0.27621	53	2	10.05095	9.96602
Omicron_BA1	N	417	I	N417I	9.93887	0.2066	31	2	9.8806	9.99714
Omicron_BA1	N	417	K	N417K	9.37522	-0.35705	66	2	9.35713	9.39331
Omicron_BA1	N	417	L	N417L	9.63885	-0.09342	60	2	9.54204	9.73566
Omicron_BA1	N	417	M	N417M	9.76827	0.036	60	2	9.72579	9.81076
Omicron_BA1	N	417	N	N417N	9.73227	0	4643	2	9.72341	9.74113
Omicron_BA1	N	417	P	N417P	9.82658	0.0943	48	2	9.83194	9.82121
Omicron_BA1	N	417	Q	N417Q	9.46603	-0.26624	55	2	9.40713	9.52492
Omicron_BA1	N	417	R	N417R	9.5476	-0.18467	57	2	9.57748	9.51772
Omicron_BA1	N	417	S	N417S	9.42204	-0.31024	49	2	9.45561	9.38847
Omicron_BA1	N	417	T	N417T	9.84576	0.11349	67	2	9.90802	9.78351
Omicron_BA1	N	417	V	N417V	9.99276	0.26049	57	2	9.99839	9.98714
Omicron_BA1	N	417	W	N417W	9.09783	-0.63444	63	2	9.04311	9.15256
Omicron_BA1	N	417	Y	N417Y	9.94505	0.21277	35	2	9.95308	9.93701
Omicron_BA1	I	418	A	I418A	8.56736	-1.16491	49	2	8.59398	8.54075
Omicron_BA1	I	418	C	I418C	8.31526	-1.41701	76	2	8.28166	8.34887
Omicron_BA1	I	418	D	I418D	8.46435	-1.26793	34	2	8.33664	8.59206
Omicron_BA1	I	418	E	I418E	8.4934	-1.23888	55	2	8.54314	8.44365
Omicron_BA1	I	418	F	I418F	8.54046	-1.19181	52	2	8.543	8.53792
Omicron_BA1	I	418	G	I418G	8.41861	-1.31366	66	2	8.29709	8.54013
Omicron_BA1	I	418	H	I418H	8.46089	-1.27138	48	2	8.40093	8.52086
Omicron_BA1	I	418	I	I418I	9.73227	0	4643	2	9.72341	9.74113
Omicron_BA1	I	418	K	I418K	8.48661	-1.24566	45	2	8.47497	8.49825
Omicron_BA1	I	418	L	I418L	8.51171	-1.22056	49	2	8.47272	8.55071
Omicron_BA1	I	418	M	I418M	8.45249	-1.27978	68	2	8.45607	8.44891
Omicron_BA1	I	418	N	I418N	8.5125	-1.21977	44	2	8.53816	8.48685
Omicron_BA1	I	418	P	I418P	8.48032	-1.25195	71	2	8.50457	8.45608
Omicron_BA1	I	418	Q	I418Q	8.52051	-1.21177	67	2	8.49726	8.54375
Omicron_BA1	I	418	R	I418R	8.38421	-1.34806	50	2	8.38288	8.38553
Omicron_BA1	I	418	S	I418S	8.48677	-1.2455	67	2	8.43603	8.53752
Omicron_BA1	I	418	T	I418T	8.52518	-1.20709	53	2	8.5772	8.47315
Omicron_BA1	I	418	V	I418V	9.12538	-0.60689	52	2	9.11319	9.13756
Omicron_BA1	I	418	W	I418W	8.35073	-1.38154	57	2	8.37891	8.32255
Omicron_BA1	I	418	Y	I418Y	8.36727	-1.36501	55	2	8.35366	8.38087
Omicron_BA1	A	419	A	A419A	9.73227	0	4643	2	9.72341	9.74113
Omicron_BA1	A	419	C	A419C	8.62319	-1.10908	49	2	8.64486	8.60153
Omicron_BA1	A	419	D	A419D	8.44193	-1.29034	46	2	8.42719	8.45668
Omicron_BA1	A	419	E	A419E	8.51777	-1.2145	40	2	8.48383	8.5517
Omicron_BA1	A	419	F	A419F	8.40894	-1.32334	48	2	8.41606	8.40181
Omicron_BA1	A	419	G	A419G	8.59759	-1.13469	49	2	8.61868	8.57649
Omicron_BA1	A	419	H	A419H	8.46985	-1.26242	47	2	8.46231	8.4774
Omicron_BA1	A	419	I	A419I	8.49025	-1.24202	46	2	8.46586	8.51463
Omicron_BA1	A	419	K	A419K	8.46677	-1.2655	42	2	8.45659	8.47695
Omicron_BA1	A	419	L	A419L	8.39877	-1.33351	66	2	8.37935	8.41819
Omicron_BA1	A	419	M	A419M	8.38903	-1.34324	49	2	8.32513	8.45293
Omicron_BA1	A	419	N	A419N	8.5295	-1.20277	52	2	8.56156	8.49744
Omicron_BA1	A	419	P	A419P	8.83279	-0.89949	60	2	8.82207	8.8435
Omicron_BA1	A	419	Q	A419Q	8.48814	-1.24413	47	2	8.46132	8.51496
Omicron_BA1	A	419	R	A419R	8.45711	-1.27516	56	2	8.44818	8.46604
Omicron_BA1	A	419	S	A419S	8.89042	-0.84185	47	2	8.89299	8.88786
Omicron_BA1	A	419	T	A419T	8.79755	-0.93472	62	2	8.7655	8.8296
Omicron_BA1	A	419	V	A419V	8.62788	-1.1044	55	2	8.57834	8.67741
Omicron_BA1	A	419	W	A419W	8.43455	-1.29772	45	2	8.46221	8.4069
Omicron_BA1	A	419	Y	A419Y	8.3042	-1.42807	58	2	8.37591	8.2325
Omicron_BA1	D	420	A	D420A	9.02285	-0.70943	52	2	8.95838	9.08731
Omicron_BA1	D	420	C	D420C	8.69846	-1.03381	46	2	8.72335	8.67358
Omicron_BA1	D	420	D	D420D	9.73227	0	4643	2	9.72341	9.74113
Omicron_BA1	D	420	E	D420E	8.96896	-0.76332	47	2	8.89484	9.04308
Omicron_BA1	D	420	F	D420F	8.53702	-1.19525	55	2	8.50841	8.56563
Omicron_BA1	D	420	G	D420G	8.61859	-1.11368	61	2	8.61059	8.62659
Omicron_BA1	D	420	H	D420H	8.75923	-0.97304	43	2	8.76692	8.75153
Omicron_BA1	D	420	I	D420I	8.23664	-1.49563	45	2	8.2869	8.18637
Omicron_BA1	D	420	K	D420K	9.25285	-0.47942	26	2	9.24567	9.26003
Omicron_BA1	D	420	L	D420L	8.81424	-0.91803	56	2	8.80152	8.82697
Omicron_BA1	D	420	M	D420M	8.9016	-0.83068	47	2	8.88512	8.91807
Omicron_BA1	D	420	N	D420N	9.59831	-0.13396	33	2	9.49691	9.69971
Omicron_BA1	D	420	P	D420P	8.44114	-1.29114	53	2	8.40331	8.47897
Omicron_BA1	D	420	Q	D420Q	9.21258	-0.51969	49	2	9.09913	9.32604
Omicron_BA1	D	420	R	D420R	9.11008	-0.62219	52	2	9.05002	9.17014
Omicron_BA1	D	420	S	D420S	9.10002	-0.63225	42	2	9.06452	9.13552
Omicron_BA1	D	420	T	D420T	8.70081	-1.03146	45	2	8.63488	8.76674
Omicron_BA1	D	420	V	D420V	8.3196	-1.41267	36	2	8.31866	8.32054
Omicron_BA1	D	420	W	D420W	8.61924	-1.11303	56	2	8.58194	8.65654
Omicron_BA1	D	420	Y	D420Y	8.65966	-1.07261	33	2	8.68277	8.63656
Omicron_BA1	Y	421	A	Y421A	8.66579	-1.06648	42	2	8.72373	8.60785
Omicron_BA1	Y	421	C	Y421C	8.69377	-1.0385	52	2	8.71586	8.67168
Omicron_BA1	Y	421	D	Y421D	8.52589	-1.20638	47	2	8.49033	8.56144
Omicron_BA1	Y	421	E	Y421E	8.60163	-1.13064	39	2	8.58987	8.6134
Omicron_BA1	Y	421	F	Y421F	9.65047	-0.08181	35	2	9.62366	9.67728
Omicron_BA1	Y	421	G	Y421G	8.55252	-1.17976	55	2	8.49466	8.61037
Omicron_BA1	Y	421	H	Y421H	9.02675	-0.70553	32	2	8.96595	9.08754
Omicron_BA1	Y	421	I	Y421I	8.67844	-1.05383	41	2	8.67132	8.68556
Omicron_BA1	Y	421	K	Y421K	8.74909	-0.98318	41	2	8.77917	8.71901
Omicron_BA1	Y	421	L	Y421L	8.92023	-0.81205	44	2	8.9392	8.90125
Omicron_BA1	Y	421	M	Y421M	8.90303	-0.82924	35	2	8.89114	8.91492
Omicron_BA1	Y	421	N	Y421N	8.99173	-0.74055	58	2	9.00332	8.98013
Omicron_BA1	Y	421	P	Y421P	8.50217	-1.2301	36	2	8.46933	8.53502
Omicron_BA1	Y	421	Q	Y421Q	8.6429	-1.08937	46	2	8.6136	8.67221
Omicron_BA1	Y	421	R	Y421R	8.72869	-1.00358	35	2	8.75079	8.70659
Omicron_BA1	Y	421	S	Y421S	8.64415	-1.08812	43	2	8.62056	8.66774
Omicron_BA1	Y	421	T	Y421T	8.56854	-1.16373	44	2	8.5128	8.62428
Omicron_BA1	Y	421	V	Y421V	8.66963	-1.06265	29	2	8.65801	8.68124
Omicron_BA1	Y	421	W	Y421W	8.91801	-0.81426	42	2	8.94909	8.88694
Omicron_BA1	Y	421	Y	Y421Y	9.73227	0	4643	2	9.72341	9.74113
Omicron_BA1	N	422	A	N422A	8.49366	-1.23862	52	2	8.45602	8.53129
Omicron_BA1	N	422	C	N422C	8.53038	-1.20189	51	2	8.44592	8.61484
Omicron_BA1	N	422	D	N422D	8.44051	-1.29176	51	2	8.44579	8.43524
Omicron_BA1	N	422	E	N422E	8.57879	-1.15348	56	2	8.56561	8.59198
Omicron_BA1	N	422	F	N422F	8.4727	-1.25957	51	2	8.3999	8.5455
Omicron_BA1	N	422	G	N422G	8.54128	-1.19099	44	2	8.50186	8.5807
Omicron_BA1	N	422	H	N422H	8.4491	-1.28318	49	2	8.40823	8.48996
Omicron_BA1	N	422	I	N422I	8.4348	-1.29747	53	2	8.3778	8.4918
Omicron_BA1	N	422	K	N422K	8.54888	-1.18339	59	2	8.50657	8.59119
Omicron_BA1	N	422	L	N422L	8.51259	-1.21968	51	2	8.52546	8.49972
Omicron_BA1	N	422	M	N422M	8.43068	-1.30159	43	2	8.49008	8.37127
Omicron_BA1	N	422	N	N422N	9.73227	0	4643	2	9.72341	9.74113
Omicron_BA1	N	422	P	N422P	8.55377	-1.1785	65	2	8.4975	8.61004
Omicron_BA1	N	422	Q	N422Q	8.52404	-1.20823	61	2	8.48386	8.56421
Omicron_BA1	N	422	R	N422R	8.47516	-1.25711	48	2	8.49317	8.45715
Omicron_BA1	N	422	S	N422S	8.4763	-1.25597	57	2	8.49606	8.45655
Omicron_BA1	N	422	T	N422T	8.5103	-1.22197	53	2	8.47583	8.54478
Omicron_BA1	N	422	V	N422V	8.46794	-1.26434	42	2	8.47115	8.46472
Omicron_BA1	N	422	W	N422W	8.48256	-1.24971	69	2	8.48042	8.4847
Omicron_BA1	N	422	Y	N422Y	8.51366	-1.21861	44	2	8.48747	8.53986
Omicron_BA1	Y	423	A	Y423A	8.43102	-1.30126	37	2	8.41433	8.4477
Omicron_BA1	Y	423	C	Y423C	8.42145	-1.31082	56	2	8.38823	8.45467
Omicron_BA1	Y	423	D	Y423D	8.46582	-1.26645	46	2	8.46	8.47164
Omicron_BA1	Y	423	E	Y423E	8.41637	-1.3159	53	2	8.38688	8.44586
Omicron_BA1	Y	423	F	Y423F	8.56459	-1.16768	43	2	8.5229	8.60628
Omicron_BA1	Y	423	G	Y423G	8.41411	-1.31817	52	2	8.42367	8.40454
Omicron_BA1	Y	423	H	Y423H	8.41638	-1.31589	37	2	8.37313	8.45963
Omicron_BA1	Y	423	I	Y423I	8.53434	-1.19793	37	2	8.5364	8.53227
Omicron_BA1	Y	423	K	Y423K	8.45322	-1.27906	44	2	8.44603	8.4604
Omicron_BA1	Y	423	L	Y423L	8.48268	-1.24959	48	2	8.5114	8.45396
Omicron_BA1	Y	423	M	Y423M	8.51019	-1.22209	49	2	8.55931	8.46106
Omicron_BA1	Y	423	N	Y423N	8.42658	-1.30569	51	2	8.4324	8.42077
Omicron_BA1	Y	423	P	Y423P	8.41965	-1.31262	54	2	8.42656	8.41274
Omicron_BA1	Y	423	Q	Y423Q	8.37155	-1.36073	50	2	8.33032	8.41277
Omicron_BA1	Y	423	R	Y423R	8.36559	-1.36668	39	2	8.35809	8.37309
Omicron_BA1	Y	423	S	Y423S	8.42218	-1.31009	46	2	8.34288	8.50147
Omicron_BA1	Y	423	T	Y423T	8.4247	-1.30757	37	2	8.3594	8.49
Omicron_BA1	Y	423	V	Y423V	8.41337	-1.3189	50	2	8.46667	8.36007
Omicron_BA1	Y	423	W	Y423W	8.51387	-1.2184	46	2	8.47947	8.54827
Omicron_BA1	Y	423	Y	Y423Y	9.73227	0	4643	2	9.72341	9.74113
Omicron_BA1	K	424	A	K424A	8.67213	-1.06015	48	2	8.63376	8.71049
Omicron_BA1	K	424	C	K424C	8.41197	-1.3203	42	2	8.3823	8.44164
Omicron_BA1	K	424	D	K424D	8.39372	-1.33855	64	2	8.45053	8.33692
Omicron_BA1	K	424	E	K424E	8.35589	-1.37638	52	2	8.34229	8.36948
Omicron_BA1	K	424	F	K424F	8.20032	-1.53195	64	2	8.16947	8.23116
Omicron_BA1	K	424	G	K424G	8.35063	-1.38164	41	2	8.33005	8.37121
Omicron_BA1	K	424	H	K424H	8.86921	-0.86306	44	2	8.88369	8.85472
Omicron_BA1	K	424	I	K424I	8.33008	-1.40219	39	2	8.32806	8.33211
Omicron_BA1	K	424	K	K424K	9.73227	0	4643	2	9.72341	9.74113
Omicron_BA1	K	424	L	K424L	8.22711	-1.50517	64	2	8.19115	8.26306
Omicron_BA1	K	424	M	K424M	8.37366	-1.35861	58	2	8.33525	8.41207
Omicron_BA1	K	424	N	K424N	8.64651	-1.08576	49	2	8.59095	8.70208
Omicron_BA1	K	424	P	K424P	8.30799	-1.42428	53	2	8.2576	8.35838
Omicron_BA1	K	424	Q	K424Q	8.41793	-1.31434	62	2	8.4144	8.42146
Omicron_BA1	K	424	R	K424R	8.99725	-0.73503	34	2	8.99003	9.00446
Omicron_BA1	K	424	S	K424S	8.7384	-0.99387	47	2	8.7175	8.75931
Omicron_BA1	K	424	T	K424T	8.85724	-0.87503	52	2	8.76953	8.94495
Omicron_BA1	K	424	V	K424V	8.30949	-1.42278	44	2	8.28771	8.33128
Omicron_BA1	K	424	W	K424W	8.11405	-1.61822	46	2	8.14012	8.08798
Omicron_BA1	K	424	Y	K424Y	8.23057	-1.5017	53	2	8.23585	8.22528
Omicron_BA1	L	425	A	L425A	8.28968	-1.44259	49	2	8.31861	8.26075
Omicron_BA1	L	425	C	L425C	8.35067	-1.3816	62	2	8.35769	8.34366
Omicron_BA1	L	425	D	L425D	8.23918	-1.49309	56	2	8.2508	8.22755
Omicron_BA1	L	425	E	L425E	8.21053	-1.52174	63	2	8.25783	8.16323
Omicron_BA1	L	425	F	L425F	8.31303	-1.41925	65	2	8.3352	8.29085
Omicron_BA1	L	425	G	L425G	8.17985	-1.55242	60	2	8.07305	8.28666
Omicron_BA1	L	425	H	L425H	8.2266	-1.50567	46	2	8.24458	8.20861
Omicron_BA1	L	425	I	L425I	9.47789	-0.25438	64	2	9.4728	9.48298
Omicron_BA1	L	425	K	L425K	8.36185	-1.37042	49	2	8.3177	8.406
Omicron_BA1	L	425	L	L425L	9.73227	0	4643	2	9.72341	9.74113
Omicron_BA1	L	425	M	L425M	8.85839	-0.87388	58	2	8.90205	8.81474
Omicron_BA1	L	425	N	L425N	8.20074	-1.53153	43	2	8.21789	8.18359
Omicron_BA1	L	425	P	L425P	8.45722	-1.27505	56	2	8.46117	8.45327
Omicron_BA1	L	425	Q	L425Q	8.14143	-1.59085	2	2	8.28537	7.99749
Omicron_BA1	L	425	R	L425R	8.26642	-1.46585	50	2	8.26005	8.2728
Omicron_BA1	L	425	S	L425S	8.26607	-1.4662	47	2	8.28494	8.2472
Omicron_BA1	L	425	T	L425T	8.34242	-1.38985	52	2	8.4257	8.25914
Omicron_BA1	L	425	V	L425V	9.35127	-0.381	44	2	9.34598	9.35657
Omicron_BA1	L	425	W	L425W	8.22124	-1.51103	51	2	8.23389	8.2086
Omicron_BA1	L	425	Y	L425Y	8.16983	-1.56244	58	2	8.11614	8.22353
Omicron_BA1	P	426	A	P426A	8.6777	-1.05457	38	2	8.71797	8.63742
Omicron_BA1	P	426	C	P426C	8.14498	-1.58729	56	2	8.10797	8.182
Omicron_BA1	P	426	D	P426D	8.48322	-1.24905	70	2	8.53563	8.43082
Omicron_BA1	P	426	E	P426E	8.31463	-1.41764	53	2	8.31223	8.31704
Omicron_BA1	P	426	F	P426F	7.98328	-1.74899	54	2	8.00871	7.95785
Omicron_BA1	P	426	G	P426G	8.6979	-1.03437	47	2	8.73619	8.65961
Omicron_BA1	P	426	H	P426H	8.27466	-1.45761	26	2	8.27704	8.27228
Omicron_BA1	P	426	I	P426I	8.06677	-1.6655	49	2	8.03479	8.09876
Omicron_BA1	P	426	K	P426K	8.45547	-1.2768	40	2	8.37196	8.53899
Omicron_BA1	P	426	L	P426L	8.10649	-1.62579	64	2	8.18041	8.03256
Omicron_BA1	P	426	M	P426M	8.09727	-1.635	47	2	8.1248	8.06974
Omicron_BA1	P	426	N	P426N	8.53405	-1.19822	45	2	8.55768	8.51041
Omicron_BA1	P	426	P	P426P	9.73227	0	4643	2	9.72341	9.74113
Omicron_BA1	P	426	Q	P426Q	8.31494	-1.41733	51	2	8.31536	8.31452
Omicron_BA1	P	426	R	P426R	8.21012	-1.52216	49	2	8.05892	8.36131
Omicron_BA1	P	426	S	P426S	8.75793	-0.97435	55	2	8.74984	8.76601
Omicron_BA1	P	426	T	P426T	8.37793	-1.35435	52	2	8.4048	8.35105
Omicron_BA1	P	426	V	P426V	8.14155	-1.59073	45	2	8.09325	8.18984
Omicron_BA1	P	426	W	P426W	8.0794	-1.65287	43	2	8.00865	8.15014
Omicron_BA1	P	426	Y	P426Y	7.99259	-1.73968	42	2	7.95307	8.03211
Omicron_BA1	D	427	A	D427A	9.27021	-0.46206	41	2	9.11409	9.42633
Omicron_BA1	D	427	C	D427C	8.78569	-0.94659	59	2	8.76343	8.80794
Omicron_BA1	D	427	D	D427D	9.73227	0	4643	2	9.72341	9.74113
Omicron_BA1	D	427	E	D427E	9.45799	-0.27428	72	2	9.47995	9.43602
Omicron_BA1	D	427	F	D427F	8.88509	-0.84718	47	2	8.96553	8.80465
Omicron_BA1	D	427	G	D427G	8.99733	-0.73494	86	2	8.99968	8.99499
Omicron_BA1	D	427	H	D427H	9.217	-0.51528	45	2	9.14503	9.28897
Omicron_BA1	D	427	I	D427I	9.24096	-0.49131	51	2	9.26163	9.22029
Omicron_BA1	D	427	K	D427K	9.11122	-0.62105	56	2	9.10617	9.11627
Omicron_BA1	D	427	L	D427L	9.54941	-0.18286	47	2	9.56619	9.53262
Omicron_BA1	D	427	M	D427M	9.31436	-0.41791	52	2	9.35308	9.27565
Omicron_BA1	D	427	N	D427N	9.40402	-0.32825	61	2	9.43244	9.3756
Omicron_BA1	D	427	P	D427P	9.27045	-0.46182	55	2	9.28461	9.25629
Omicron_BA1	D	427	Q	D427Q	9.21734	-0.51493	65	2	9.19307	9.24161
Omicron_BA1	D	427	R	D427R	9.03636	-0.69591	56	2	9.01346	9.05925
Omicron_BA1	D	427	S	D427S	9.16048	-0.57179	67	2	9.20626	9.1147
Omicron_BA1	D	427	T	D427T	9.27498	-0.45729	50	2	9.28248	9.26748
Omicron_BA1	D	427	V	D427V	9.16328	-0.56899	76	2	9.17671	9.14985
Omicron_BA1	D	427	W	D427W	8.88432	-0.84795	63	2	8.81907	8.94957
Omicron_BA1	D	427	Y	D427Y	8.87056	-0.86171	61	2	8.77459	8.96653
Omicron_BA1	D	428	A	D428A	8.99053	-0.74174	50	2	8.98273	8.99834
Omicron_BA1	D	428	C	D428C	8.68195	-1.05033	81	2	8.68296	8.68094
Omicron_BA1	D	428	D	D428D	9.73227	0	4643	2	9.72341	9.74113
Omicron_BA1	D	428	E	D428E	9.16376	-0.56851	53	2	9.18165	9.14587
Omicron_BA1	D	428	F	D428F	8.54443	-1.18784	84	2	8.53655	8.55232
Omicron_BA1	D	428	G	D428G	8.91765	-0.81462	101	2	8.9419	8.8934
Omicron_BA1	D	428	H	D428H	9.17556	-0.55671	59	2	9.16178	9.18934
Omicron_BA1	D	428	I	D428I	8.56806	-1.16421	72	2	8.60025	8.53586
Omicron_BA1	D	428	K	D428K	9.16755	-0.56472	69	2	9.17447	9.16063
Omicron_BA1	D	428	L	D428L	8.64655	-1.08572	86	2	8.64845	8.64465
Omicron_BA1	D	428	M	D428M	8.67205	-1.06022	74	2	8.72476	8.61934
Omicron_BA1	D	428	N	D428N	9.77147	0.0392	58	2	9.75283	9.7901
Omicron_BA1	D	428	P	D428P	8.76288	-0.9694	66	2	8.70753	8.81823
Omicron_BA1	D	428	Q	D428Q	9.08411	-0.64817	52	2	9.04876	9.11945
Omicron_BA1	D	428	R	D428R	8.86763	-0.86464	65	2	8.85096	8.88431
Omicron_BA1	D	428	S	D428S	9.20924	-0.52303	70	2	9.20168	9.2168
Omicron_BA1	D	428	T	D428T	9.21427	-0.51801	63	2	9.2049	9.22364
Omicron_BA1	D	428	V	D428V	8.66236	-1.06992	74	2	8.689	8.63571
Omicron_BA1	D	428	W	D428W	8.613	-1.11928	72	2	8.58098	8.64501
Omicron_BA1	D	428	Y	D428Y	8.73935	-0.99292	76	2	8.76682	8.71188
Omicron_BA1	F	429	A	F429A	8.16266	-1.56961	71	2	8.19563	8.1297
Omicron_BA1	F	429	C	F429C	8.09759	-1.63468	76	2	8.08645	8.10873
Omicron_BA1	F	429	D	F429D	8.07446	-1.65781	89	2	8.10714	8.04179
Omicron_BA1	F	429	E	F429E	8.09713	-1.63515	69	2	8.14215	8.0521
Omicron_BA1	F	429	F	F429F	9.73227	0	4643	2	9.72341	9.74113
Omicron_BA1	F	429	G	F429G	8.07237	-1.6599	57	2	8.12553	8.01922
Omicron_BA1	F	429	H	F429H	8.12132	-1.61095	47	2	8.12608	8.11657
Omicron_BA1	F	429	I	F429I	8.21388	-1.51839	65	2	8.223	8.20477
Omicron_BA1	F	429	K	F429K	8.08478	-1.64749	61	2	8.07688	8.09269
Omicron_BA1	F	429	L	F429L	8.23972	-1.49255	60	2	8.27204	8.2074
Omicron_BA1	F	429	M	F429M	8.3138	-1.41848	60	2	8.31665	8.31095
Omicron_BA1	F	429	N	F429N	8.0385	-1.69378	73	2	8.03775	8.03925
Omicron_BA1	F	429	P	F429P	8.07746	-1.65481	60	2	8.05716	8.09777
Omicron_BA1	F	429	Q	F429Q	8.12621	-1.60606	55	2	8.14204	8.11038
Omicron_BA1	F	429	R	F429R	8.0754	-1.65688	60	2	8.0637	8.08709
Omicron_BA1	F	429	S	F429S	8.03367	-1.6986	77	2	7.98149	8.08584
Omicron_BA1	F	429	T	F429T	8.07589	-1.65638	55	2	8.06921	8.08257
Omicron_BA1	F	429	V	F429V	8.23259	-1.49969	81	2	8.20811	8.25706
Omicron_BA1	F	429	W	F429W	9.55296	-0.17931	68	2	9.50353	9.6024
Omicron_BA1	F	429	Y	F429Y	8.44679	-1.28548	63	2	8.40749	8.4861
Omicron_BA1	T	430	A	T430A	8.85052	-0.88175	38	2	8.92145	8.77958
Omicron_BA1	T	430	C	T430C	9.65915	-0.07313	65	2	9.64397	9.67432
Omicron_BA1	T	430	D	T430D	8.42599	-1.30629	49	2	8.38522	8.46675
Omicron_BA1	T	430	E	T430E	8.84973	-0.88255	48	2	8.87892	8.82054
Omicron_BA1	T	430	F	T430F	9.87471	0.14244	40	2	9.78991	9.9595
Omicron_BA1	T	430	G	T430G	8.29871	-1.43356	72	2	8.29836	8.29907
Omicron_BA1	T	430	H	T430H	9.2983	-0.43397	42	2	9.24453	9.35207
Omicron_BA1	T	430	I	T430I	9.67469	-0.05758	53	2	9.69953	9.64985
Omicron_BA1	T	430	K	T430K	9.4768	-0.25548	84	2	9.47703	9.47656
Omicron_BA1	T	430	L	T430L	9.66781	-0.06446	54	2	9.61437	9.72124
Omicron_BA1	T	430	M	T430M	9.79268	0.0604	37	2	9.82066	9.76469
Omicron_BA1	T	430	N	T430N	9.09393	-0.63834	51	2	9.00858	9.17929
Omicron_BA1	T	430	P	T430P	8.10328	-1.62899	48	2	8.12368	8.08289
Omicron_BA1	T	430	Q	T430Q	9.24311	-0.48916	50	2	9.31336	9.17286
Omicron_BA1	T	430	R	T430R	9.41747	-0.3148	43	2	9.44135	9.39359
Omicron_BA1	T	430	S	T430S	8.96318	-0.76909	65	2	8.99512	8.93124
Omicron_BA1	T	430	T	T430T	9.73227	0	4643	2	9.72341	9.74113
Omicron_BA1	T	430	V	T430V	9.76176	0.02949	48	2	9.75619	9.76733
Omicron_BA1	T	430	W	T430W	8.87653	-0.85574	57	2	8.88614	8.86692
[truncated: 10,061 more rows]
