# Supplementary material for: Deep mutational scans for ACE2 binding, RBD expression, and antibody escape in the SARS-CoV-2 Omicron BA.1 and BA.2 receptor-binding domains
Source: PLoS Pathog. 2022 Nov 18;18(11):e1010951. doi: 10.1371/journal.ppat.1010951 (PMC9674177; doi:10.1371/journal.ppat.1010951)
Supplement: S3 Data — These data are also available at: https://github.com/jbloomlab/SARS-CoV-2-RBD_Omicron_MAP_LY-CoV1404/tree/main/results/supp_data (CSV) [file ppat.1010951.s011.csv]

target	site	wildtype	mutation	mut_escape	site_total_escape	site_max_escape
Wuhan_Hu_1	331	N	A	0.001025	0.08041	0.02707
Wuhan_Hu_1	331	N	C	0.003829	0.08041	0.02707
Wuhan_Hu_1	331	N	D	0.009381	0.08041	0.02707
Wuhan_Hu_1	331	N	E	0.001833	0.08041	0.02707
Wuhan_Hu_1	331	N	F	0.004127	0.08041	0.02707
Wuhan_Hu_1	331	N	G	0.001543	0.08041	0.02707
Wuhan_Hu_1	331	N	H	0.001123	0.08041	0.02707
Wuhan_Hu_1	331	N	I	0.006065	0.08041	0.02707
Wuhan_Hu_1	331	N	K	0.007868	0.08041	0.02707
Wuhan_Hu_1	331	N	L	0.02707	0.08041	0.02707
Wuhan_Hu_1	331	N	M	0.001863	0.08041	0.02707
Wuhan_Hu_1	331	N	Q	0.002372	0.08041	0.02707
Wuhan_Hu_1	331	N	R	0.00352	0.08041	0.02707
Wuhan_Hu_1	331	N	S	0.001168	0.08041	0.02707
Wuhan_Hu_1	331	N	T	0.004337	0.08041	0.02707
Wuhan_Hu_1	331	N	W	0.001255	0.08041	0.02707
Wuhan_Hu_1	331	N	Y	0.002025	0.08041	0.02707
Wuhan_Hu_1	332	I	C	0.003257	0.04223	0.005276
Wuhan_Hu_1	332	I	D	0.002763	0.04223	0.005276
Wuhan_Hu_1	332	I	E	0.001911	0.04223	0.005276
Wuhan_Hu_1	332	I	F	0.005177	0.04223	0.005276
Wuhan_Hu_1	332	I	G	0.001433	0.04223	0.005276
Wuhan_Hu_1	332	I	H	0.004169	0.04223	0.005276
Wuhan_Hu_1	332	I	K	0.002019	0.04223	0.005276
Wuhan_Hu_1	332	I	L	0.002125	0.04223	0.005276
Wuhan_Hu_1	332	I	M	0.003363	0.04223	0.005276
Wuhan_Hu_1	332	I	N	0.005276	0.04223	0.005276
Wuhan_Hu_1	332	I	P	0.000674	0.04223	0.005276
Wuhan_Hu_1	332	I	Q	0.002105	0.04223	0.005276
Wuhan_Hu_1	332	I	T	0.001877	0.04223	0.005276
Wuhan_Hu_1	332	I	V	0.001236	0.04223	0.005276
Wuhan_Hu_1	332	I	W	0.002211	0.04223	0.005276
Wuhan_Hu_1	332	I	Y	0.002631	0.04223	0.005276
Wuhan_Hu_1	333	T	A	0.001102	0.03438	0.009613
Wuhan_Hu_1	333	T	C	0.001991	0.03438	0.009613
Wuhan_Hu_1	333	T	D	0.002146	0.03438	0.009613
Wuhan_Hu_1	333	T	E	0.009613	0.03438	0.009613
Wuhan_Hu_1	333	T	F	0.002084	0.03438	0.009613
Wuhan_Hu_1	333	T	G	0.002137	0.03438	0.009613
Wuhan_Hu_1	333	T	H	0.001808	0.03438	0.009613
Wuhan_Hu_1	333	T	I	0.001638	0.03438	0.009613
Wuhan_Hu_1	333	T	L	0.001633	0.03438	0.009613
Wuhan_Hu_1	333	T	M	0.001626	0.03438	0.009613
Wuhan_Hu_1	333	T	N	0.004504	0.03438	0.009613
Wuhan_Hu_1	333	T	R	0.0009936	0.03438	0.009613
Wuhan_Hu_1	333	T	W	0.003103	0.03438	0.009613
Wuhan_Hu_1	334	N	A	0.005203	0.1912	0.05386
Wuhan_Hu_1	334	N	C	0.003247	0.1912	0.05386
Wuhan_Hu_1	334	N	D	0.02761	0.1912	0.05386
Wuhan_Hu_1	334	N	E	0.002218	0.1912	0.05386
Wuhan_Hu_1	334	N	F	0.001983	0.1912	0.05386
Wuhan_Hu_1	334	N	G	0.05386	0.1912	0.05386
Wuhan_Hu_1	334	N	H	0.002758	0.1912	0.05386
Wuhan_Hu_1	334	N	I	0.002191	0.1912	0.05386
Wuhan_Hu_1	334	N	K	0.002385	0.1912	0.05386
Wuhan_Hu_1	334	N	L	0.002527	0.1912	0.05386
Wuhan_Hu_1	334	N	M	0.003366	0.1912	0.05386
Wuhan_Hu_1	334	N	P	0.002473	0.1912	0.05386
Wuhan_Hu_1	334	N	Q	0.001875	0.1912	0.05386
Wuhan_Hu_1	334	N	R	0.002185	0.1912	0.05386
Wuhan_Hu_1	334	N	S	0.04382	0.1912	0.05386
Wuhan_Hu_1	334	N	T	0.002751	0.1912	0.05386
Wuhan_Hu_1	334	N	V	0.002555	0.1912	0.05386
Wuhan_Hu_1	334	N	W	0.02261	0.1912	0.05386
Wuhan_Hu_1	334	N	Y	0.005558	0.1912	0.05386
Wuhan_Hu_1	335	L	A	0.00341	0.09111	0.01605
Wuhan_Hu_1	335	L	C	0.002407	0.09111	0.01605
Wuhan_Hu_1	335	L	D	0.003035	0.09111	0.01605
Wuhan_Hu_1	335	L	E	0.01605	0.09111	0.01605
Wuhan_Hu_1	335	L	F	0.004373	0.09111	0.01605
Wuhan_Hu_1	335	L	G	0.003419	0.09111	0.01605
Wuhan_Hu_1	335	L	H	0.00267	0.09111	0.01605
Wuhan_Hu_1	335	L	I	0.001793	0.09111	0.01605
Wuhan_Hu_1	335	L	K	0.01163	0.09111	0.01605
Wuhan_Hu_1	335	L	M	0.001803	0.09111	0.01605
Wuhan_Hu_1	335	L	N	0.008593	0.09111	0.01605
Wuhan_Hu_1	335	L	P	0.005152	0.09111	0.01605
Wuhan_Hu_1	335	L	Q	0.002626	0.09111	0.01605
Wuhan_Hu_1	335	L	R	0.001897	0.09111	0.01605
Wuhan_Hu_1	335	L	S	0.00551	0.09111	0.01605
Wuhan_Hu_1	335	L	T	0.008391	0.09111	0.01605
Wuhan_Hu_1	335	L	V	0.003067	0.09111	0.01605
Wuhan_Hu_1	335	L	W	0.003136	0.09111	0.01605
Wuhan_Hu_1	335	L	Y	0.002147	0.09111	0.01605
Wuhan_Hu_1	337	P	A	0.00292	0.07355	0.009631
Wuhan_Hu_1	337	P	C	0.00757	0.07355	0.009631
Wuhan_Hu_1	337	P	D	0.00292	0.07355	0.009631
Wuhan_Hu_1	337	P	E	0.002123	0.07355	0.009631
Wuhan_Hu_1	337	P	F	0.009631	0.07355	0.009631
Wuhan_Hu_1	337	P	G	0.007596	0.07355	0.009631
Wuhan_Hu_1	337	P	H	0.002452	0.07355	0.009631
Wuhan_Hu_1	337	P	I	0.003246	0.07355	0.009631
Wuhan_Hu_1	337	P	K	0.002433	0.07355	0.009631
Wuhan_Hu_1	337	P	L	0.002581	0.07355	0.009631
Wuhan_Hu_1	337	P	M	0.009322	0.07355	0.009631
Wuhan_Hu_1	337	P	N	0.001772	0.07355	0.009631
Wuhan_Hu_1	337	P	Q	0.002335	0.07355	0.009631
Wuhan_Hu_1	337	P	R	0.002456	0.07355	0.009631
Wuhan_Hu_1	337	P	S	0.001718	0.07355	0.009631
Wuhan_Hu_1	337	P	T	0.003071	0.07355	0.009631
Wuhan_Hu_1	337	P	V	0.003391	0.07355	0.009631
Wuhan_Hu_1	337	P	W	0.001941	0.07355	0.009631
Wuhan_Hu_1	337	P	Y	0.004074	0.07355	0.009631
Wuhan_Hu_1	338	F	I	0.00226	0.0151	0.00286
Wuhan_Hu_1	338	F	L	0.002757	0.0151	0.00286
Wuhan_Hu_1	338	F	M	0.002004	0.0151	0.00286
Wuhan_Hu_1	338	F	V	0.00286	0.0151	0.00286
Wuhan_Hu_1	338	F	W	0.002741	0.0151	0.00286
Wuhan_Hu_1	338	F	Y	0.00248	0.0151	0.00286
Wuhan_Hu_1	339	G	A	0.0007385	0.05971	0.0118
Wuhan_Hu_1	339	G	C	0.004274	0.05971	0.0118
Wuhan_Hu_1	339	G	D	0.004417	0.05971	0.0118
Wuhan_Hu_1	339	G	E	0.001551	0.05971	0.0118
Wuhan_Hu_1	339	G	F	0.001877	0.05971	0.0118
Wuhan_Hu_1	339	G	H	0.0118	0.05971	0.0118
Wuhan_Hu_1	339	G	I	0.001615	0.05971	0.0118
Wuhan_Hu_1	339	G	K	0.001553	0.05971	0.0118
Wuhan_Hu_1	339	G	L	0.001933	0.05971	0.0118
Wuhan_Hu_1	339	G	M	0.001045	0.05971	0.0118
Wuhan_Hu_1	339	G	N	0.001921	0.05971	0.0118
Wuhan_Hu_1	339	G	P	0.002296	0.05971	0.0118
Wuhan_Hu_1	339	G	Q	0.0078	0.05971	0.0118
Wuhan_Hu_1	339	G	R	0.004165	0.05971	0.0118
Wuhan_Hu_1	339	G	S	0.006477	0.05971	0.0118
Wuhan_Hu_1	339	G	T	0.002621	0.05971	0.0118
Wuhan_Hu_1	339	G	V	0.002022	0.05971	0.0118
Wuhan_Hu_1	339	G	Y	0.001603	0.05971	0.0118
Wuhan_Hu_1	340	E	A	0.002676	0.09743	0.0245
Wuhan_Hu_1	340	E	C	0.0245	0.09743	0.0245
Wuhan_Hu_1	340	E	D	0.009166	0.09743	0.0245
Wuhan_Hu_1	340	E	F	0.005542	0.09743	0.0245
Wuhan_Hu_1	340	E	G	0.00144	0.09743	0.0245
Wuhan_Hu_1	340	E	H	0.001894	0.09743	0.0245
Wuhan_Hu_1	340	E	I	0.001324	0.09743	0.0245
Wuhan_Hu_1	340	E	K	0.003973	0.09743	0.0245
Wuhan_Hu_1	340	E	L	0.01084	0.09743	0.0245
Wuhan_Hu_1	340	E	M	0.003812	0.09743	0.0245
Wuhan_Hu_1	340	E	N	0.004395	0.09743	0.0245
Wuhan_Hu_1	340	E	P	0.005258	0.09743	0.0245
Wuhan_Hu_1	340	E	Q	0.001234	0.09743	0.0245
Wuhan_Hu_1	340	E	R	0.003238	0.09743	0.0245
Wuhan_Hu_1	340	E	S	0.002481	0.09743	0.0245
Wuhan_Hu_1	340	E	T	0.004067	0.09743	0.0245
Wuhan_Hu_1	340	E	V	0.002712	0.09743	0.0245
Wuhan_Hu_1	340	E	W	0.007253	0.09743	0.0245
Wuhan_Hu_1	340	E	Y	0.001625	0.09743	0.0245
Wuhan_Hu_1	341	V	F	0.003685	0.1499	0.0918
Wuhan_Hu_1	341	V	I	0.0006112	0.1499	0.0918
Wuhan_Hu_1	341	V	L	0.001423	0.1499	0.0918
Wuhan_Hu_1	341	V	M	0.0918	0.1499	0.0918
Wuhan_Hu_1	341	V	T	0.001661	0.1499	0.0918
Wuhan_Hu_1	341	V	W	0.04878	0.1499	0.0918
Wuhan_Hu_1	341	V	Y	0.001952	0.1499	0.0918
Wuhan_Hu_1	342	F	I	0.00229	0.03232	0.02561
Wuhan_Hu_1	342	F	L	0.00278	0.03232	0.02561
Wuhan_Hu_1	342	F	M	0.001636	0.03232	0.02561
Wuhan_Hu_1	342	F	V	0.02561	0.03232	0.02561
Wuhan_Hu_1	343	N	A	0.003015	0.04396	0.008421
Wuhan_Hu_1	343	N	D	0.003515	0.04396	0.008421
Wuhan_Hu_1	343	N	E	0.002146	0.04396	0.008421
Wuhan_Hu_1	343	N	F	0.002554	0.04396	0.008421
Wuhan_Hu_1	343	N	G	0.00142	0.04396	0.008421
Wuhan_Hu_1	343	N	H	0.002783	0.04396	0.008421
Wuhan_Hu_1	343	N	K	0.002451	0.04396	0.008421
Wuhan_Hu_1	343	N	M	0.001585	0.04396	0.008421
Wuhan_Hu_1	343	N	Q	0.002776	0.04396	0.008421
Wuhan_Hu_1	343	N	R	0.00542	0.04396	0.008421
Wuhan_Hu_1	343	N	S	0.004757	0.04396	0.008421
Wuhan_Hu_1	343	N	T	0.008421	0.04396	0.008421
Wuhan_Hu_1	343	N	Y	0.003115	0.04396	0.008421
Wuhan_Hu_1	344	A	C	0.02584	0.07967	0.02584
Wuhan_Hu_1	344	A	D	0.0028	0.07967	0.02584
Wuhan_Hu_1	344	A	E	0.002115	0.07967	0.02584
Wuhan_Hu_1	344	A	G	0.01032	0.07967	0.02584
Wuhan_Hu_1	344	A	H	0.001856	0.07967	0.02584
Wuhan_Hu_1	344	A	I	0.003123	0.07967	0.02584
Wuhan_Hu_1	344	A	K	0.001775	0.07967	0.02584
Wuhan_Hu_1	344	A	L	0.004958	0.07967	0.02584
Wuhan_Hu_1	344	A	M	0.0137	0.07967	0.02584
Wuhan_Hu_1	344	A	N	0.002048	0.07967	0.02584
Wuhan_Hu_1	344	A	Q	0.001335	0.07967	0.02584
Wuhan_Hu_1	344	A	R	0.001746	0.07967	0.02584
Wuhan_Hu_1	344	A	S	0.00294	0.07967	0.02584
Wuhan_Hu_1	344	A	T	0.001642	0.07967	0.02584
Wuhan_Hu_1	344	A	V	0.003475	0.07967	0.02584
Wuhan_Hu_1	345	T	A	0.005831	0.07774	0.02092
Wuhan_Hu_1	345	T	C	0.004492	0.07774	0.02092
Wuhan_Hu_1	345	T	D	0.002947	0.07774	0.02092
Wuhan_Hu_1	345	T	E	0.002664	0.07774	0.02092
Wuhan_Hu_1	345	T	G	0.002007	0.07774	0.02092
Wuhan_Hu_1	345	T	H	0.002243	0.07774	0.02092
Wuhan_Hu_1	345	T	I	0.002981	0.07774	0.02092
Wuhan_Hu_1	345	T	K	0.002132	0.07774	0.02092
Wuhan_Hu_1	345	T	L	0.002823	0.07774	0.02092
Wuhan_Hu_1	345	T	M	0.001831	0.07774	0.02092
Wuhan_Hu_1	345	T	N	0.008839	0.07774	0.02092
Wuhan_Hu_1	345	T	P	0.002186	0.07774	0.02092
Wuhan_Hu_1	345	T	Q	0.009346	0.07774	0.02092
Wuhan_Hu_1	345	T	R	0.002071	0.07774	0.02092
Wuhan_Hu_1	345	T	S	0.001668	0.07774	0.02092
Wuhan_Hu_1	345	T	V	0.02092	0.07774	0.02092
Wuhan_Hu_1	345	T	Y	0.002758	0.07774	0.02092
Wuhan_Hu_1	346	R	A	0.002299	0.08225	0.01815
Wuhan_Hu_1	346	R	C	0.003591	0.08225	0.01815
Wuhan_Hu_1	346	R	D	0.003519	0.08225	0.01815
Wuhan_Hu_1	346	R	E	0.004584	0.08225	0.01815
Wuhan_Hu_1	346	R	F	0.003211	0.08225	0.01815
Wuhan_Hu_1	346	R	G	0.002816	0.08225	0.01815
Wuhan_Hu_1	346	R	H	0.002655	0.08225	0.01815
Wuhan_Hu_1	346	R	I	0.001913	0.08225	0.01815
Wuhan_Hu_1	346	R	K	0.001965	0.08225	0.01815
Wuhan_Hu_1	346	R	L	0.005217	0.08225	0.01815
Wuhan_Hu_1	346	R	M	0.002455	0.08225	0.01815
Wuhan_Hu_1	346	R	N	0.004972	0.08225	0.01815
Wuhan_Hu_1	346	R	P	0.008094	0.08225	0.01815
Wuhan_Hu_1	346	R	Q	0.002119	0.08225	0.01815
Wuhan_Hu_1	346	R	S	0.004008	0.08225	0.01815
Wuhan_Hu_1	346	R	T	0.004435	0.08225	0.01815
Wuhan_Hu_1	346	R	V	0.003454	0.08225	0.01815
Wuhan_Hu_1	346	R	W	0.01815	0.08225	0.01815
Wuhan_Hu_1	346	R	Y	0.00279	0.08225	0.01815
Wuhan_Hu_1	347	F	G	0.0667	0.1046	0.0667
Wuhan_Hu_1	347	F	M	0.003287	0.1046	0.0667
Wuhan_Hu_1	347	F	V	0.02115	0.1046	0.0667
Wuhan_Hu_1	347	F	W	0.0105	0.1046	0.0667
Wuhan_Hu_1	347	F	Y	0.002958	0.1046	0.0667
Wuhan_Hu_1	348	A	C	0.002394	0.05769	0.005604
Wuhan_Hu_1	348	A	D	0.001616	0.05769	0.005604
Wuhan_Hu_1	348	A	E	0.002662	0.05769	0.005604
Wuhan_Hu_1	348	A	F	0.002726	0.05769	0.005604
Wuhan_Hu_1	348	A	G	0.003276	0.05769	0.005604
Wuhan_Hu_1	348	A	H	0.003288	0.05769	0.005604
Wuhan_Hu_1	348	A	K	0.002296	0.05769	0.005604
Wuhan_Hu_1	348	A	L	0.003977	0.05769	0.005604
Wuhan_Hu_1	348	A	M	0.005111	0.05769	0.005604
Wuhan_Hu_1	348	A	N	0.003173	0.05769	0.005604
Wuhan_Hu_1	348	A	P	0.004895	0.05769	0.005604
Wuhan_Hu_1	348	A	Q	0.004995	0.05769	0.005604
Wuhan_Hu_1	348	A	R	0.002742	0.05769	0.005604
Wuhan_Hu_1	348	A	S	0.004632	0.05769	0.005604
Wuhan_Hu_1	348	A	T	0.002122	0.05769	0.005604
Wuhan_Hu_1	348	A	V	0.005604	0.05769	0.005604
Wuhan_Hu_1	348	A	W	0.002181	0.05769	0.005604
Wuhan_Hu_1	349	S	C	0.001703	0.07578	0.04753
Wuhan_Hu_1	349	S	G	0.01392	0.07578	0.04753
Wuhan_Hu_1	349	S	H	0.003533	0.07578	0.04753
Wuhan_Hu_1	349	S	M	0.002657	0.07578	0.04753
Wuhan_Hu_1	349	S	N	0.04753	0.07578	0.04753
Wuhan_Hu_1	349	S	P	0.001615	0.07578	0.04753
Wuhan_Hu_1	349	S	Q	0.002101	0.07578	0.04753
Wuhan_Hu_1	349	S	T	0.002718	0.07578	0.04753
Wuhan_Hu_1	350	V	A	0.002218	0.01638	0.008841
Wuhan_Hu_1	350	V	C	0.003017	0.01638	0.008841
Wuhan_Hu_1	350	V	I	0.002305	0.01638	0.008841
Wuhan_Hu_1	350	V	P	0.008841	0.01638	0.008841
Wuhan_Hu_1	351	Y	A	0.005874	0.1205	0.04221
Wuhan_Hu_1	351	Y	C	0.003982	0.1205	0.04221
Wuhan_Hu_1	351	Y	F	0.005065	0.1205	0.04221
Wuhan_Hu_1	351	Y	H	0.00218	0.1205	0.04221
Wuhan_Hu_1	351	Y	I	0.01711	0.1205	0.04221
Wuhan_Hu_1	351	Y	L	0.04221	0.1205	0.04221
Wuhan_Hu_1	351	Y	M	0.00468	0.1205	0.04221
Wuhan_Hu_1	351	Y	N	0.00382	0.1205	0.04221
Wuhan_Hu_1	351	Y	Q	0.01502	0.1205	0.04221
Wuhan_Hu_1	351	Y	S	0.01032	0.1205	0.04221
Wuhan_Hu_1	351	Y	T	0.005636	0.1205	0.04221
Wuhan_Hu_1	351	Y	V	0.002087	0.1205	0.04221
Wuhan_Hu_1	351	Y	W	0.002507	0.1205	0.04221
Wuhan_Hu_1	352	A	C	0.01678	0.05987	0.01678
Wuhan_Hu_1	352	A	D	0.002126	0.05987	0.01678
Wuhan_Hu_1	352	A	E	0.002488	0.05987	0.01678
Wuhan_Hu_1	352	A	F	0.002067	0.05987	0.01678
Wuhan_Hu_1	352	A	G	0.002713	0.05987	0.01678
Wuhan_Hu_1	352	A	H	0.002373	0.05987	0.01678
Wuhan_Hu_1	352	A	I	0.0018	0.05987	0.01678
Wuhan_Hu_1	352	A	K	0.001698	0.05987	0.01678
Wuhan_Hu_1	352	A	L	0.001314	0.05987	0.01678
Wuhan_Hu_1	352	A	M	0.003465	0.05987	0.01678
Wuhan_Hu_1	352	A	N	0.002177	0.05987	0.01678
Wuhan_Hu_1	352	A	Q	0.00238	0.05987	0.01678
Wuhan_Hu_1	352	A	R	0.002704	0.05987	0.01678
Wuhan_Hu_1	352	A	S	0.004396	0.05987	0.01678
Wuhan_Hu_1	352	A	T	0.002298	0.05987	0.01678
Wuhan_Hu_1	352	A	V	0.002536	0.05987	0.01678
Wuhan_Hu_1	352	A	W	0.003614	0.05987	0.01678
Wuhan_Hu_1	352	A	Y	0.002944	0.05987	0.01678
Wuhan_Hu_1	353	W	F	0.001494	0.02758	0.02356
Wuhan_Hu_1	353	W	P	0.02356	0.02758	0.02356
Wuhan_Hu_1	353	W	Y	0.002524	0.02758	0.02356
Wuhan_Hu_1	354	N	A	0.002581	0.07288	0.009255
Wuhan_Hu_1	354	N	C	0.006866	0.07288	0.009255
Wuhan_Hu_1	354	N	D	0.00209	0.07288	0.009255
Wuhan_Hu_1	354	N	E	0.001903	0.07288	0.009255
Wuhan_Hu_1	354	N	F	0.004085	0.07288	0.009255
Wuhan_Hu_1	354	N	G	0.00525	0.07288	0.009255
Wuhan_Hu_1	354	N	H	0.004242	0.07288	0.009255
Wuhan_Hu_1	354	N	I	0.006353	0.07288	0.009255
Wuhan_Hu_1	354	N	K	0.007493	0.07288	0.009255
Wuhan_Hu_1	354	N	L	0.004499	0.07288	0.009255
Wuhan_Hu_1	354	N	M	0.002445	0.07288	0.009255
Wuhan_Hu_1	354	N	Q	0.004222	0.07288	0.009255
Wuhan_Hu_1	354	N	R	0.002675	0.07288	0.009255
Wuhan_Hu_1	354	N	S	0.009255	0.07288	0.009255
Wuhan_Hu_1	354	N	T	0.002241	0.07288	0.009255
Wuhan_Hu_1	354	N	V	0.004035	0.07288	0.009255
Wuhan_Hu_1	354	N	Y	0.00264	0.07288	0.009255
Wuhan_Hu_1	355	R	H	0.001739	0.0133	0.009151
Wuhan_Hu_1	355	R	S	0.009151	0.0133	0.009151
Wuhan_Hu_1	355	R	T	0.002408	0.0133	0.009151
Wuhan_Hu_1	356	K	A	0.003434	0.06056	0.01028
Wuhan_Hu_1	356	K	C	0.01028	0.06056	0.01028
Wuhan_Hu_1	356	K	E	0.002395	0.06056	0.01028
Wuhan_Hu_1	356	K	H	0.009552	0.06056	0.01028
Wuhan_Hu_1	356	K	I	0.001839	0.06056	0.01028
Wuhan_Hu_1	356	K	L	0.001875	0.06056	0.01028
Wuhan_Hu_1	356	K	M	0.002106	0.06056	0.01028
Wuhan_Hu_1	356	K	Q	0.001793	0.06056	0.01028
Wuhan_Hu_1	356	K	R	0.002939	0.06056	0.01028
Wuhan_Hu_1	356	K	S	0.008926	0.06056	0.01028
Wuhan_Hu_1	356	K	T	0.00425	0.06056	0.01028
Wuhan_Hu_1	356	K	V	0.00902	0.06056	0.01028
Wuhan_Hu_1	356	K	W	0.002148	0.06056	0.01028
Wuhan_Hu_1	357	R	A	0.003042	0.06047	0.00919
Wuhan_Hu_1	357	R	C	0.002885	0.06047	0.00919
Wuhan_Hu_1	357	R	D	0.001807	0.06047	0.00919
Wuhan_Hu_1	357	R	E	0.003052	0.06047	0.00919
Wuhan_Hu_1	357	R	F	0.008872	0.06047	0.00919
Wuhan_Hu_1	357	R	G	0.003368	0.06047	0.00919
Wuhan_Hu_1	357	R	H	0.003969	0.06047	0.00919
Wuhan_Hu_1	357	R	I	0.001181	0.06047	0.00919
Wuhan_Hu_1	357	R	K	0.001288	0.06047	0.00919
Wuhan_Hu_1	357	R	L	0.004514	0.06047	0.00919
Wuhan_Hu_1	357	R	M	0.002781	0.06047	0.00919
Wuhan_Hu_1	357	R	N	0.002878	0.06047	0.00919
Wuhan_Hu_1	357	R	P	0.00919	0.06047	0.00919
Wuhan_Hu_1	357	R	Q	0.001632	0.06047	0.00919
Wuhan_Hu_1	357	R	S	0.00181	0.06047	0.00919
Wuhan_Hu_1	357	R	T	0.002624	0.06047	0.00919
Wuhan_Hu_1	357	R	V	0.002051	0.06047	0.00919
Wuhan_Hu_1	357	R	W	0.001542	0.06047	0.00919
Wuhan_Hu_1	357	R	Y	0.001987	0.06047	0.00919
Wuhan_Hu_1	358	I	A	0.002781	0.03615	0.00696
Wuhan_Hu_1	358	I	C	0.003441	0.03615	0.00696
Wuhan_Hu_1	358	I	F	0.00181	0.03615	0.00696
Wuhan_Hu_1	358	I	G	0.001903	0.03615	0.00696
Wuhan_Hu_1	358	I	H	0.004149	0.03615	0.00696
Wuhan_Hu_1	358	I	L	0.001528	0.03615	0.00696
Wuhan_Hu_1	358	I	M	0.002453	0.03615	0.00696
Wuhan_Hu_1	358	I	V	0.005243	0.03615	0.00696
Wuhan_Hu_1	358	I	W	0.005878	0.03615	0.00696
Wuhan_Hu_1	358	I	Y	0.00696	0.03615	0.00696
Wuhan_Hu_1	359	S	A	0.001975	0.0791	0.01471
Wuhan_Hu_1	359	S	C	0.005744	0.0791	0.01471
Wuhan_Hu_1	359	S	D	0.002204	0.0791	0.01471
Wuhan_Hu_1	359	S	E	0.002523	0.0791	0.01471
Wuhan_Hu_1	359	S	F	0.002995	0.0791	0.01471
Wuhan_Hu_1	359	S	G	0.008012	0.0791	0.01471
Wuhan_Hu_1	359	S	H	0.004875	0.0791	0.01471
Wuhan_Hu_1	359	S	I	0.002801	0.0791	0.01471
Wuhan_Hu_1	359	S	K	0.00212	0.0791	0.01471
Wuhan_Hu_1	359	S	L	0.003612	0.0791	0.01471
Wuhan_Hu_1	359	S	M	0.003253	0.0791	0.01471
Wuhan_Hu_1	359	S	N	0.008605	0.0791	0.01471
Wuhan_Hu_1	359	S	P	0.002585	0.0791	0.01471
Wuhan_Hu_1	359	S	Q	0.002261	0.0791	0.01471
Wuhan_Hu_1	359	S	R	0.0027	0.0791	0.01471
Wuhan_Hu_1	359	S	T	0.002793	0.0791	0.01471
Wuhan_Hu_1	359	S	V	0.01471	0.0791	0.01471
Wuhan_Hu_1	359	S	W	0.002848	0.0791	0.01471
Wuhan_Hu_1	359	S	Y	0.00248	0.0791	0.01471
Wuhan_Hu_1	360	N	A	0.002361	0.1168	0.01648
Wuhan_Hu_1	360	N	C	0.002842	0.1168	0.01648
Wuhan_Hu_1	360	N	D	0.002462	0.1168	0.01648
Wuhan_Hu_1	360	N	E	0.01162	0.1168	0.01648
Wuhan_Hu_1	360	N	F	0.006141	0.1168	0.01648
Wuhan_Hu_1	360	N	G	0.00251	0.1168	0.01648
Wuhan_Hu_1	360	N	H	0.005836	0.1168	0.01648
Wuhan_Hu_1	360	N	I	0.01217	0.1168	0.01648
Wuhan_Hu_1	360	N	K	0.001996	0.1168	0.01648
Wuhan_Hu_1	360	N	L	0.004726	0.1168	0.01648
Wuhan_Hu_1	360	N	M	0.001943	0.1168	0.01648
Wuhan_Hu_1	360	N	P	0.01472	0.1168	0.01648
Wuhan_Hu_1	360	N	Q	0.001522	0.1168	0.01648
Wuhan_Hu_1	360	N	R	0.004047	0.1168	0.01648
Wuhan_Hu_1	360	N	S	0.0032	0.1168	0.01648
Wuhan_Hu_1	360	N	T	0.01393	0.1168	0.01648
Wuhan_Hu_1	360	N	V	0.01648	0.1168	0.01648
Wuhan_Hu_1	360	N	W	0.006531	0.1168	0.01648
Wuhan_Hu_1	360	N	Y	0.00177	0.1168	0.01648
Wuhan_Hu_1	362	V	A	0.003329	0.1364	0.03093
Wuhan_Hu_1	362	V	C	0.002309	0.1364	0.03093
Wuhan_Hu_1	362	V	D	0.002443	0.1364	0.03093
Wuhan_Hu_1	362	V	E	0.005807	0.1364	0.03093
Wuhan_Hu_1	362	V	F	0.01334	0.1364	0.03093
Wuhan_Hu_1	362	V	G	0.002196	0.1364	0.03093
Wuhan_Hu_1	362	V	H	0.004305	0.1364	0.03093
Wuhan_Hu_1	362	V	I	0.002828	0.1364	0.03093
Wuhan_Hu_1	362	V	K	0.03093	0.1364	0.03093
Wuhan_Hu_1	362	V	L	0.009626	0.1364	0.03093
Wuhan_Hu_1	362	V	M	0.005972	0.1364	0.03093
Wuhan_Hu_1	362	V	N	0.01134	0.1364	0.03093
Wuhan_Hu_1	362	V	P	0.002607	0.1364	0.03093
Wuhan_Hu_1	362	V	Q	0.01414	0.1364	0.03093
Wuhan_Hu_1	362	V	R	0.002272	0.1364	0.03093
Wuhan_Hu_1	362	V	S	0.002966	0.1364	0.03093
Wuhan_Hu_1	362	V	T	0.002367	0.1364	0.03093
Wuhan_Hu_1	362	V	W	0.002542	0.1364	0.03093
Wuhan_Hu_1	362	V	Y	0.0151	0.1364	0.03093
Wuhan_Hu_1	363	A	C	0.006055	0.0706	0.02069
Wuhan_Hu_1	363	A	E	0.00238	0.0706	0.02069
Wuhan_Hu_1	363	A	F	0.002216	0.0706	0.02069
Wuhan_Hu_1	363	A	G	0.001791	0.0706	0.02069
Wuhan_Hu_1	363	A	H	0.002568	0.0706	0.02069
Wuhan_Hu_1	363	A	I	0.001853	0.0706	0.02069
Wuhan_Hu_1	363	A	L	0.003916	0.0706	0.02069
Wuhan_Hu_1	363	A	M	0.005087	0.0706	0.02069
Wuhan_Hu_1	363	A	P	0.002343	0.0706	0.02069
Wuhan_Hu_1	363	A	Q	0.006179	0.0706	0.02069
Wuhan_Hu_1	363	A	S	0.00229	0.0706	0.02069
Wuhan_Hu_1	363	A	T	0.02069	0.0706	0.02069
Wuhan_Hu_1	363	A	V	0.007639	0.0706	0.02069
Wuhan_Hu_1	363	A	W	0.003102	0.0706	0.02069
Wuhan_Hu_1	363	A	Y	0.002486	0.0706	0.02069
Wuhan_Hu_1	364	D	C	0.002482	0.02983	0.009723
Wuhan_Hu_1	364	D	E	0.00341	0.02983	0.009723
Wuhan_Hu_1	364	D	G	0.009723	0.02983	0.009723
Wuhan_Hu_1	364	D	H	0.002414	0.02983	0.009723
Wuhan_Hu_1	364	D	N	0.003443	0.02983	0.009723
Wuhan_Hu_1	364	D	Q	0.002639	0.02983	0.009723
Wuhan_Hu_1	364	D	S	0.002037	0.02983	0.009723
Wuhan_Hu_1	364	D	W	0.003684	0.02983	0.009723
Wuhan_Hu_1	365	Y	A	0.002239	0.0502	0.004194
Wuhan_Hu_1	365	Y	C	0.002079	0.0502	0.004194
Wuhan_Hu_1	365	Y	D	0.003014	0.0502	0.004194
Wuhan_Hu_1	365	Y	E	0.004194	0.0502	0.004194
Wuhan_Hu_1	365	Y	F	0.003359	0.0502	0.004194
Wuhan_Hu_1	365	Y	G	0.002584	0.0502	0.004194
Wuhan_Hu_1	365	Y	H	0.002085	0.0502	0.004194
Wuhan_Hu_1	365	Y	I	0.003428	0.0502	0.004194
Wuhan_Hu_1	365	Y	K	0.003024	0.0502	0.004194
Wuhan_Hu_1	365	Y	L	0.001973	0.0502	0.004194
Wuhan_Hu_1	365	Y	M	0.001891	0.0502	0.004194
Wuhan_Hu_1	365	Y	N	0.002939	0.0502	0.004194
Wuhan_Hu_1	365	Y	P	0.002433	0.0502	0.004194
Wuhan_Hu_1	365	Y	Q	0.001584	0.0502	0.004194
Wuhan_Hu_1	365	Y	R	0.003678	0.0502	0.004194
Wuhan_Hu_1	365	Y	S	0.002101	0.0502	0.004194
Wuhan_Hu_1	365	Y	T	0.002574	0.0502	0.004194
Wuhan_Hu_1	365	Y	V	0.002881	0.0502	0.004194
Wuhan_Hu_1	365	Y	W	0.002136	0.0502	0.004194
Wuhan_Hu_1	366	S	A	0.01515	0.0994	0.01515
Wuhan_Hu_1	366	S	C	0.01058	0.0994	0.01515
Wuhan_Hu_1	366	S	D	0.004825	0.0994	0.01515
Wuhan_Hu_1	366	S	E	0.009682	0.0994	0.01515
Wuhan_Hu_1	366	S	F	0.002934	0.0994	0.01515
Wuhan_Hu_1	366	S	G	0.005248	0.0994	0.01515
Wuhan_Hu_1	366	S	H	0.002402	0.0994	0.01515
Wuhan_Hu_1	366	S	I	0.00693	0.0994	0.01515
Wuhan_Hu_1	366	S	K	0.007493	0.0994	0.01515
Wuhan_Hu_1	366	S	L	0.003589	0.0994	0.01515
Wuhan_Hu_1	366	S	M	0.003822	0.0994	0.01515
Wuhan_Hu_1	366	S	N	0.007643	0.0994	0.01515
Wuhan_Hu_1	366	S	P	0.001694	0.0994	0.01515
Wuhan_Hu_1	366	S	Q	0.004536	0.0994	0.01515
Wuhan_Hu_1	366	S	R	0.002396	0.0994	0.01515
Wuhan_Hu_1	366	S	T	0.002681	0.0994	0.01515
Wuhan_Hu_1	366	S	V	0.002143	0.0994	0.01515
Wuhan_Hu_1	366	S	W	0.001846	0.0994	0.01515
Wuhan_Hu_1	366	S	Y	0.003812	0.0994	0.01515
Wuhan_Hu_1	367	V	A	0.00199	0.0789	0.01416
Wuhan_Hu_1	367	V	C	0.002649	0.0789	0.01416
Wuhan_Hu_1	367	V	D	0.002017	0.0789	0.01416
Wuhan_Hu_1	367	V	E	0.007274	0.0789	0.01416
Wuhan_Hu_1	367	V	F	0.002431	0.0789	0.01416
Wuhan_Hu_1	367	V	G	0.002311	0.0789	0.01416
Wuhan_Hu_1	367	V	H	0.002674	0.0789	0.01416
Wuhan_Hu_1	367	V	I	0.001936	0.0789	0.01416
Wuhan_Hu_1	367	V	K	0.002284	0.0789	0.01416
Wuhan_Hu_1	367	V	L	0.002792	0.0789	0.01416
Wuhan_Hu_1	367	V	M	0.01416	0.0789	0.01416
Wuhan_Hu_1	367	V	N	0.003443	0.0789	0.01416
Wuhan_Hu_1	367	V	P	0.002018	0.0789	0.01416
Wuhan_Hu_1	367	V	Q	0.01327	0.0789	0.01416
Wuhan_Hu_1	367	V	R	0.003699	0.0789	0.01416
Wuhan_Hu_1	367	V	S	0.002417	0.0789	0.01416
Wuhan_Hu_1	367	V	T	0.001804	0.0789	0.01416
Wuhan_Hu_1	367	V	W	0.002232	0.0789	0.01416
Wuhan_Hu_1	367	V	Y	0.007505	0.0789	0.01416
Wuhan_Hu_1	368	L	A	0.01429	0.1427	0.1076
Wuhan_Hu_1	368	L	D	0.1076	0.1427	0.1076
Wuhan_Hu_1	368	L	F	0.005037	0.1427	0.1076
Wuhan_Hu_1	368	L	I	0.00361	0.1427	0.1076
Wuhan_Hu_1	368	L	M	0.002937	0.1427	0.1076
Wuhan_Hu_1	368	L	V	0.003278	0.1427	0.1076
Wuhan_Hu_1	368	L	W	0.002727	0.1427	0.1076
Wuhan_Hu_1	368	L	Y	0.003157	0.1427	0.1076
Wuhan_Hu_1	369	Y	A	0.0017	0.05891	0.007603
Wuhan_Hu_1	369	Y	C	0.007603	0.05891	0.007603
Wuhan_Hu_1	369	Y	D	0.003219	0.05891	0.007603
Wuhan_Hu_1	369	Y	E	0.002268	0.05891	0.007603
Wuhan_Hu_1	369	Y	F	0.004885	0.05891	0.007603
Wuhan_Hu_1	369	Y	G	0.003194	0.05891	0.007603
Wuhan_Hu_1	369	Y	H	0.002217	0.05891	0.007603
Wuhan_Hu_1	369	Y	I	0.002984	0.05891	0.007603
Wuhan_Hu_1	369	Y	K	0.002157	0.05891	0.007603
Wuhan_Hu_1	369	Y	L	0.006463	0.05891	0.007603
Wuhan_Hu_1	369	Y	M	0.001409	0.05891	0.007603
Wuhan_Hu_1	369	Y	N	0.001362	0.05891	0.007603
Wuhan_Hu_1	369	Y	P	0.004356	0.05891	0.007603
Wuhan_Hu_1	369	Y	Q	0.001926	0.05891	0.007603
Wuhan_Hu_1	369	Y	R	0.002812	0.05891	0.007603
Wuhan_Hu_1	369	Y	S	0.002433	0.05891	0.007603
Wuhan_Hu_1	369	Y	T	0.002434	0.05891	0.007603
Wuhan_Hu_1	369	Y	V	0.002204	0.05891	0.007603
Wuhan_Hu_1	369	Y	W	0.003283	0.05891	0.007603
Wuhan_Hu_1	370	N	A	0.002374	0.1049	0.0147
Wuhan_Hu_1	370	N	C	0.01068	0.1049	0.0147
Wuhan_Hu_1	370	N	D	0.007635	0.1049	0.0147
Wuhan_Hu_1	370	N	E	0.003369	0.1049	0.0147
Wuhan_Hu_1	370	N	F	0.005007	0.1049	0.0147
Wuhan_Hu_1	370	N	G	0.003485	0.1049	0.0147
Wuhan_Hu_1	370	N	H	0.002181	0.1049	0.0147
Wuhan_Hu_1	370	N	I	0.004689	0.1049	0.0147
Wuhan_Hu_1	370	N	K	0.002628	0.1049	0.0147
Wuhan_Hu_1	370	N	L	0.0024	0.1049	0.0147
Wuhan_Hu_1	370	N	M	0.002282	0.1049	0.0147
Wuhan_Hu_1	370	N	P	0.00512	0.1049	0.0147
Wuhan_Hu_1	370	N	Q	0.006505	0.1049	0.0147
Wuhan_Hu_1	370	N	R	0.007525	0.1049	0.0147
Wuhan_Hu_1	370	N	S	0.003252	0.1049	0.0147
Wuhan_Hu_1	370	N	T	0.01309	0.1049	0.0147
Wuhan_Hu_1	370	N	V	0.0147	0.1049	0.0147
Wuhan_Hu_1	370	N	W	0.005513	0.1049	0.0147
Wuhan_Hu_1	370	N	Y	0.002425	0.1049	0.0147
Wuhan_Hu_1	371	S	A	0.002266	0.06195	0.007043
Wuhan_Hu_1	371	S	C	0.002612	0.06195	0.007043
Wuhan_Hu_1	371	S	D	0.004861	0.06195	0.007043
Wuhan_Hu_1	371	S	E	0.003012	0.06195	0.007043
Wuhan_Hu_1	371	S	F	0.002498	0.06195	0.007043
Wuhan_Hu_1	371	S	G	0.002368	0.06195	0.007043
Wuhan_Hu_1	371	S	H	0.003732	0.06195	0.007043
Wuhan_Hu_1	371	S	I	0.00552	0.06195	0.007043
Wuhan_Hu_1	371	S	K	0.002242	0.06195	0.007043
Wuhan_Hu_1	371	S	L	0.00289	0.06195	0.007043
Wuhan_Hu_1	371	S	M	0.003389	0.06195	0.007043
Wuhan_Hu_1	371	S	N	0.002332	0.06195	0.007043
Wuhan_Hu_1	371	S	P	0.002368	0.06195	0.007043
Wuhan_Hu_1	371	S	Q	0.003287	0.06195	0.007043
Wuhan_Hu_1	371	S	R	0.004317	0.06195	0.007043
Wuhan_Hu_1	371	S	T	0.007043	0.06195	0.007043
Wuhan_Hu_1	371	S	V	0.002311	0.06195	0.007043
Wuhan_Hu_1	371	S	W	0.002374	0.06195	0.007043
Wuhan_Hu_1	371	S	Y	0.002531	0.06195	0.007043
Wuhan_Hu_1	372	A	C	0.001874	0.07476	0.01055
Wuhan_Hu_1	372	A	D	0.005646	0.07476	0.01055
Wuhan_Hu_1	372	A	E	0.01055	0.07476	0.01055
Wuhan_Hu_1	372	A	F	0.002275	0.07476	0.01055
Wuhan_Hu_1	372	A	G	0.002684	0.07476	0.01055
Wuhan_Hu_1	372	A	H	0.001885	0.07476	0.01055
Wuhan_Hu_1	372	A	I	0.002713	0.07476	0.01055
Wuhan_Hu_1	372	A	K	0.004368	0.07476	0.01055
Wuhan_Hu_1	372	A	L	0.001904	0.07476	0.01055
Wuhan_Hu_1	372	A	M	0.002289	0.07476	0.01055
Wuhan_Hu_1	372	A	N	0.002347	0.07476	0.01055
Wuhan_Hu_1	372	A	P	0.003189	0.07476	0.01055
Wuhan_Hu_1	372	A	Q	0.002179	0.07476	0.01055
Wuhan_Hu_1	372	A	R	0.003033	0.07476	0.01055
Wuhan_Hu_1	372	A	S	0.007569	0.07476	0.01055
Wuhan_Hu_1	372	A	T	0.007356	0.07476	0.01055
Wuhan_Hu_1	372	A	V	0.002992	0.07476	0.01055
Wuhan_Hu_1	372	A	W	0.007548	0.07476	0.01055
Wuhan_Hu_1	372	A	Y	0.002356	0.07476	0.01055
Wuhan_Hu_1	373	S	A	0.001349	0.06129	0.007534
Wuhan_Hu_1	373	S	C	0.002508	0.06129	0.007534
Wuhan_Hu_1	373	S	D	0.004749	0.06129	0.007534
Wuhan_Hu_1	373	S	E	0.002479	0.06129	0.007534
Wuhan_Hu_1	373	S	F	0.003469	0.06129	0.007534
Wuhan_Hu_1	373	S	G	0.002518	0.06129	0.007534
Wuhan_Hu_1	373	S	H	0.001785	0.06129	0.007534
Wuhan_Hu_1	373	S	I	0.002943	0.06129	0.007534
Wuhan_Hu_1	373	S	K	0.001686	0.06129	0.007534
Wuhan_Hu_1	373	S	L	0.007534	0.06129	0.007534
Wuhan_Hu_1	373	S	M	0.001977	0.06129	0.007534
Wuhan_Hu_1	373	S	N	0.002651	0.06129	0.007534
Wuhan_Hu_1	373	S	P	0.002589	0.06129	0.007534
Wuhan_Hu_1	373	S	Q	0.006472	0.06129	0.007534
Wuhan_Hu_1	373	S	R	0.00546	0.06129	0.007534
Wuhan_Hu_1	373	S	T	0.003736	0.06129	0.007534
Wuhan_Hu_1	373	S	V	0.002084	0.06129	0.007534
Wuhan_Hu_1	373	S	W	0.002201	0.06129	0.007534
Wuhan_Hu_1	373	S	Y	0.003102	0.06129	0.007534
Wuhan_Hu_1	374	F	A	0.001858	0.06613	0.01266
Wuhan_Hu_1	374	F	C	0.003072	0.06613	0.01266
Wuhan_Hu_1	374	F	D	0.01266	0.06613	0.01266
Wuhan_Hu_1	374	F	E	0.006334	0.06613	0.01266
Wuhan_Hu_1	374	F	G	0.002989	0.06613	0.01266
Wuhan_Hu_1	374	F	H	0.003128	0.06613	0.01266
Wuhan_Hu_1	374	F	I	0.005461	0.06613	0.01266
Wuhan_Hu_1	374	F	K	0.002797	0.06613	0.01266
Wuhan_Hu_1	374	F	L	0.002998	0.06613	0.01266
Wuhan_Hu_1	374	F	M	0.002528	0.06613	0.01266
Wuhan_Hu_1	374	F	N	0.003427	0.06613	0.01266
Wuhan_Hu_1	374	F	P	0.002401	0.06613	0.01266
Wuhan_Hu_1	374	F	Q	0.002836	0.06613	0.01266
Wuhan_Hu_1	374	F	R	0.003171	0.06613	0.01266
Wuhan_Hu_1	374	F	S	0.002539	0.06613	0.01266
Wuhan_Hu_1	374	F	T	0.002151	0.06613	0.01266
Wuhan_Hu_1	374	F	V	0.002106	0.06613	0.01266
Wuhan_Hu_1	374	F	W	0.002306	0.06613	0.01266
Wuhan_Hu_1	374	F	Y	0.001369	0.06613	0.01266
Wuhan_Hu_1	375	S	A	0.001843	0.09915	0.01442
Wuhan_Hu_1	375	S	C	0.002411	0.09915	0.01442
Wuhan_Hu_1	375	S	D	0.01393	0.09915	0.01442
Wuhan_Hu_1	375	S	E	0.002805	0.09915	0.01442
Wuhan_Hu_1	375	S	F	0.006224	0.09915	0.01442
Wuhan_Hu_1	375	S	G	0.002102	0.09915	0.01442
Wuhan_Hu_1	375	S	H	0.005571	0.09915	0.01442
Wuhan_Hu_1	375	S	I	0.004422	0.09915	0.01442
Wuhan_Hu_1	375	S	K	0.006998	0.09915	0.01442
Wuhan_Hu_1	375	S	L	0.003902	0.09915	0.01442
Wuhan_Hu_1	375	S	M	0.01152	0.09915	0.01442
Wuhan_Hu_1	375	S	N	0.003054	0.09915	0.01442
Wuhan_Hu_1	375	S	P	0.003717	0.09915	0.01442
Wuhan_Hu_1	375	S	Q	0.003051	0.09915	0.01442
Wuhan_Hu_1	375	S	R	0.005608	0.09915	0.01442
Wuhan_Hu_1	375	S	T	0.001861	0.09915	0.01442
Wuhan_Hu_1	375	S	V	0.01442	0.09915	0.01442
Wuhan_Hu_1	375	S	W	0.001915	0.09915	0.01442
Wuhan_Hu_1	375	S	Y	0.003795	0.09915	0.01442
Wuhan_Hu_1	376	T	A	0.0045	0.06908	0.008682
Wuhan_Hu_1	376	T	C	0.003505	0.06908	0.008682
Wuhan_Hu_1	376	T	D	0.003078	0.06908	0.008682
Wuhan_Hu_1	376	T	E	0.00276	0.06908	0.008682
Wuhan_Hu_1	376	T	F	0.008682	0.06908	0.008682
Wuhan_Hu_1	376	T	G	0.00207	0.06908	0.008682
Wuhan_Hu_1	376	T	H	0.004528	0.06908	0.008682
Wuhan_Hu_1	376	T	I	0.002647	0.06908	0.008682
Wuhan_Hu_1	376	T	K	0.003301	0.06908	0.008682
Wuhan_Hu_1	376	T	L	0.002552	0.06908	0.008682
Wuhan_Hu_1	376	T	M	0.006925	0.06908	0.008682
Wuhan_Hu_1	376	T	N	0.001676	0.06908	0.008682
Wuhan_Hu_1	376	T	Q	0.00253	0.06908	0.008682
Wuhan_Hu_1	376	T	R	0.002569	0.06908	0.008682
Wuhan_Hu_1	376	T	S	0.003097	0.06908	0.008682
Wuhan_Hu_1	376	T	V	0.004499	0.06908	0.008682
Wuhan_Hu_1	376	T	W	0.00659	0.06908	0.008682
Wuhan_Hu_1	376	T	Y	0.003575	0.06908	0.008682
Wuhan_Hu_1	377	F	A	0.003281	0.03363	0.01049
Wuhan_Hu_1	377	F	C	0.003254	0.03363	0.01049
Wuhan_Hu_1	377	F	I	0.01049	0.03363	0.01049
Wuhan_Hu_1	377	F	L	0.002365	0.03363	0.01049
Wuhan_Hu_1	377	F	M	0.002546	0.03363	0.01049
Wuhan_Hu_1	377	F	T	0.001728	0.03363	0.01049
Wuhan_Hu_1	377	F	V	0.005052	0.03363	0.01049
Wuhan_Hu_1	377	F	W	0.002901	0.03363	0.01049
Wuhan_Hu_1	377	F	Y	0.002005	0.03363	0.01049
Wuhan_Hu_1	378	K	A	0.006098	0.08845	0.02156
Wuhan_Hu_1	378	K	C	0.00297	0.08845	0.02156
Wuhan_Hu_1	378	K	D	0.003224	0.08845	0.02156
Wuhan_Hu_1	378	K	E	0.002335	0.08845	0.02156
Wuhan_Hu_1	378	K	F	0.00252	0.08845	0.02156
Wuhan_Hu_1	378	K	H	0.002883	0.08845	0.02156
Wuhan_Hu_1	378	K	I	0.02156	0.08845	0.02156
Wuhan_Hu_1	378	K	L	0.002147	0.08845	0.02156
Wuhan_Hu_1	378	K	M	0.01154	0.08845	0.02156
Wuhan_Hu_1	378	K	N	0.005552	0.08845	0.02156
Wuhan_Hu_1	378	K	Q	0.003439	0.08845	0.02156
Wuhan_Hu_1	378	K	R	0.002329	0.08845	0.02156
Wuhan_Hu_1	378	K	S	0.009243	0.08845	0.02156
Wuhan_Hu_1	378	K	T	0.002846	0.08845	0.02156
Wuhan_Hu_1	378	K	V	0.004143	0.08845	0.02156
Wuhan_Hu_1	378	K	W	0.002892	0.08845	0.02156
Wuhan_Hu_1	378	K	Y	0.00273	0.08845	0.02156
Wuhan_Hu_1	380	Y	F	0.006137	0.01296	0.006137
Wuhan_Hu_1	380	Y	H	0.004015	0.01296	0.006137
Wuhan_Hu_1	380	Y	W	0.002812	0.01296	0.006137
Wuhan_Hu_1	381	G	A	0.002804	0.04023	0.007428
Wuhan_Hu_1	381	G	D	0.002812	0.04023	0.007428
Wuhan_Hu_1	381	G	E	0.004443	0.04023	0.007428
Wuhan_Hu_1	381	G	H	0.00234	0.04023	0.007428
Wuhan_Hu_1	381	G	K	0.00526	0.04023	0.007428
Wuhan_Hu_1	381	G	L	0.003596	0.04023	0.007428
Wuhan_Hu_1	381	G	M	0.00181	0.04023	0.007428
Wuhan_Hu_1	381	G	N	0.002161	0.04023	0.007428
Wuhan_Hu_1	381	G	Q	0.002493	0.04023	0.007428
Wuhan_Hu_1	381	G	R	0.002434	0.04023	0.007428
Wuhan_Hu_1	381	G	S	0.002644	0.04023	0.007428
Wuhan_Hu_1	381	G	T	0.007428	0.04023	0.007428
Wuhan_Hu_1	382	V	A	0.01883	0.09197	0.02042
Wuhan_Hu_1	382	V	C	0.008575	0.09197	0.02042
Wuhan_Hu_1	382	V	F	0.008255	0.09197	0.02042
Wuhan_Hu_1	382	V	H	0.003292	0.09197	0.02042
Wuhan_Hu_1	382	V	I	0.02042	0.09197	0.02042
Wuhan_Hu_1	382	V	L	0.002959	0.09197	0.02042
Wuhan_Hu_1	382	V	M	0.002202	0.09197	0.02042
Wuhan_Hu_1	382	V	P	0.002517	0.09197	0.02042
Wuhan_Hu_1	382	V	S	0.002601	0.09197	0.02042
Wuhan_Hu_1	382	V	T	0.01645	0.09197	0.02042
Wuhan_Hu_1	382	V	W	0.003936	0.09197	0.02042
Wuhan_Hu_1	382	V	Y	0.001929	0.09197	0.02042
Wuhan_Hu_1	383	S	A	0.002406	0.0843	0.0179
Wuhan_Hu_1	383	S	C	0.007148	0.0843	0.0179
Wuhan_Hu_1	383	S	D	0.002771	0.0843	0.0179
Wuhan_Hu_1	383	S	E	0.002322	0.0843	0.0179
Wuhan_Hu_1	383	S	F	0.003531	0.0843	0.0179
Wuhan_Hu_1	383	S	G	0.002121	0.0843	0.0179
Wuhan_Hu_1	383	S	H	0.002528	0.0843	0.0179
Wuhan_Hu_1	383	S	I	0.0024	0.0843	0.0179
Wuhan_Hu_1	383	S	K	0.003	0.0843	0.0179
Wuhan_Hu_1	383	S	L	0.002472	0.0843	0.0179
Wuhan_Hu_1	383	S	M	0.002357	0.0843	0.0179
Wuhan_Hu_1	383	S	N	0.007188	0.0843	0.0179
Wuhan_Hu_1	383	S	P	0.001747	0.0843	0.0179
Wuhan_Hu_1	383	S	Q	0.005335	0.0843	0.0179
Wuhan_Hu_1	383	S	R	0.01248	0.0843	0.0179
Wuhan_Hu_1	383	S	T	0.001686	0.0843	0.0179
Wuhan_Hu_1	383	S	V	0.002556	0.0843	0.0179
Wuhan_Hu_1	383	S	W	0.002345	0.0843	0.0179
Wuhan_Hu_1	383	S	Y	0.0179	0.0843	0.0179
Wuhan_Hu_1	384	P	A	0.007442	0.134	0.01809
Wuhan_Hu_1	384	P	C	0.01276	0.134	0.01809
Wuhan_Hu_1	384	P	D	0.01303	0.134	0.01809
Wuhan_Hu_1	384	P	E	0.001974	0.134	0.01809
Wuhan_Hu_1	384	P	F	0.003662	0.134	0.01809
Wuhan_Hu_1	384	P	G	0.003204	0.134	0.01809
Wuhan_Hu_1	384	P	H	0.006543	0.134	0.01809
Wuhan_Hu_1	384	P	I	0.001996	0.134	0.01809
Wuhan_Hu_1	384	P	K	0.003987	0.134	0.01809
Wuhan_Hu_1	384	P	L	0.009075	0.134	0.01809
Wuhan_Hu_1	384	P	M	0.002591	0.134	0.01809
Wuhan_Hu_1	384	P	N	0.01281	0.134	0.01809
Wuhan_Hu_1	384	P	Q	0.009183	0.134	0.01809
Wuhan_Hu_1	384	P	R	0.002801	0.134	0.01809
Wuhan_Hu_1	384	P	S	0.01809	0.134	0.01809
Wuhan_Hu_1	384	P	T	0.002927	0.134	0.01809
Wuhan_Hu_1	384	P	V	0.002386	0.134	0.01809
Wuhan_Hu_1	384	P	W	0.01676	0.134	0.01809
Wuhan_Hu_1	384	P	Y	0.00277	0.134	0.01809
Wuhan_Hu_1	385	T	A	0.002743	0.06131	0.009163
Wuhan_Hu_1	385	T	C	0.002302	0.06131	0.009163
Wuhan_Hu_1	385	T	D	0.002096	0.06131	0.009163
Wuhan_Hu_1	385	T	E	0.00347	0.06131	0.009163
Wuhan_Hu_1	385	T	F	0.002334	0.06131	0.009163
Wuhan_Hu_1	385	T	G	0.002318	0.06131	0.009163
Wuhan_Hu_1	385	T	H	0.004107	0.06131	0.009163
Wuhan_Hu_1	385	T	I	0.002413	0.06131	0.009163
Wuhan_Hu_1	385	T	K	0.003763	0.06131	0.009163
Wuhan_Hu_1	385	T	L	0.003502	0.06131	0.009163
Wuhan_Hu_1	385	T	M	0.009163	0.06131	0.009163
Wuhan_Hu_1	385	T	N	0.002231	0.06131	0.009163
Wuhan_Hu_1	385	T	P	0.001389	0.06131	0.009163
Wuhan_Hu_1	385	T	Q	0.002339	0.06131	0.009163
Wuhan_Hu_1	385	T	R	0.006189	0.06131	0.009163
Wuhan_Hu_1	385	T	S	0.002953	0.06131	0.009163
Wuhan_Hu_1	385	T	V	0.002055	0.06131	0.009163
Wuhan_Hu_1	385	T	W	0.003292	0.06131	0.009163
Wuhan_Hu_1	385	T	Y	0.002651	0.06131	0.009163
Wuhan_Hu_1	386	K	A	0.003752	0.103	0.01284
Wuhan_Hu_1	386	K	C	0.002497	0.103	0.01284
Wuhan_Hu_1	386	K	D	0.005334	0.103	0.01284
Wuhan_Hu_1	386	K	E	0.001765	0.103	0.01284
Wuhan_Hu_1	386	K	F	0.002538	0.103	0.01284
Wuhan_Hu_1	386	K	G	0.005154	0.103	0.01284
Wuhan_Hu_1	386	K	H	0.008129	0.103	0.01284
Wuhan_Hu_1	386	K	I	0.006775	0.103	0.01284
Wuhan_Hu_1	386	K	L	0.002848	0.103	0.01284
Wuhan_Hu_1	386	K	M	0.002378	0.103	0.01284
Wuhan_Hu_1	386	K	N	0.00206	0.103	0.01284
Wuhan_Hu_1	386	K	P	0.007031	0.103	0.01284
Wuhan_Hu_1	386	K	Q	0.01025	0.103	0.01284
Wuhan_Hu_1	386	K	R	0.005493	0.103	0.01284
Wuhan_Hu_1	386	K	S	0.01284	0.103	0.01284
Wuhan_Hu_1	386	K	T	0.002579	0.103	0.01284
Wuhan_Hu_1	386	K	V	0.006016	0.103	0.01284
Wuhan_Hu_1	386	K	W	0.01177	0.103	0.01284
Wuhan_Hu_1	386	K	Y	0.003831	0.103	0.01284
Wuhan_Hu_1	387	L	A	0.00347	0.08285	0.03513
Wuhan_Hu_1	387	L	D	0.002401	0.08285	0.03513
Wuhan_Hu_1	387	L	E	0.03513	0.08285	0.03513
Wuhan_Hu_1	387	L	F	0.002396	0.08285	0.03513
Wuhan_Hu_1	387	L	G	0.003408	0.08285	0.03513
Wuhan_Hu_1	387	L	H	0.003559	0.08285	0.03513
Wuhan_Hu_1	387	L	I	0.001783	0.08285	0.03513
Wuhan_Hu_1	387	L	M	0.002591	0.08285	0.03513
Wuhan_Hu_1	387	L	N	0.002515	0.08285	0.03513
Wuhan_Hu_1	387	L	S	0.004551	0.08285	0.03513
Wuhan_Hu_1	387	L	T	0.002149	0.08285	0.03513
Wuhan_Hu_1	387	L	V	0.003069	0.08285	0.03513
Wuhan_Hu_1	387	L	W	0.01584	0.08285	0.03513
Wuhan_Hu_1	388	N	A	0.006728	0.0942	0.01568
Wuhan_Hu_1	388	N	C	0.008684	0.0942	0.01568
Wuhan_Hu_1	388	N	D	0.003269	0.0942	0.01568
Wuhan_Hu_1	388	N	E	0.01568	0.0942	0.01568
Wuhan_Hu_1	388	N	F	0.006146	0.0942	0.01568
Wuhan_Hu_1	388	N	G	0.004698	0.0942	0.01568
Wuhan_Hu_1	388	N	H	0.002313	0.0942	0.01568
Wuhan_Hu_1	388	N	I	0.008355	0.0942	0.01568
Wuhan_Hu_1	388	N	K	0.00284	0.0942	0.01568
Wuhan_Hu_1	388	N	L	0.003683	0.0942	0.01568
Wuhan_Hu_1	388	N	M	0.002947	0.0942	0.01568
Wuhan_Hu_1	388	N	P	0.01196	0.0942	0.01568
Wuhan_Hu_1	388	N	Q	0.00262	0.0942	0.01568
Wuhan_Hu_1	388	N	R	0.002389	0.0942	0.01568
Wuhan_Hu_1	388	N	S	0.001659	0.0942	0.01568
Wuhan_Hu_1	388	N	T	0.002403	0.0942	0.01568
Wuhan_Hu_1	388	N	V	0.00227	0.0942	0.01568
Wuhan_Hu_1	388	N	W	0.002705	0.0942	0.01568
Wuhan_Hu_1	388	N	Y	0.002858	0.0942	0.01568
Wuhan_Hu_1	389	D	A	0.001936	0.1202	0.02883
Wuhan_Hu_1	389	D	C	0.003592	0.1202	0.02883
Wuhan_Hu_1	389	D	E	0.002199	0.1202	0.02883
Wuhan_Hu_1	389	D	F	0.001575	0.1202	0.02883
Wuhan_Hu_1	389	D	G	0.002516	0.1202	0.02883
Wuhan_Hu_1	389	D	H	0.009919	0.1202	0.02883
Wuhan_Hu_1	389	D	I	0.002757	0.1202	0.02883
Wuhan_Hu_1	389	D	K	0.003156	0.1202	0.02883
Wuhan_Hu_1	389	D	L	0.009266	0.1202	0.02883
Wuhan_Hu_1	389	D	M	0.00241	0.1202	0.02883
Wuhan_Hu_1	389	D	N	0.002448	0.1202	0.02883
Wuhan_Hu_1	389	D	P	0.01679	0.1202	0.02883
Wuhan_Hu_1	389	D	Q	0.002111	0.1202	0.02883
Wuhan_Hu_1	389	D	R	0.01838	0.1202	0.02883
Wuhan_Hu_1	389	D	S	0.002654	0.1202	0.02883
Wuhan_Hu_1	389	D	T	0.004038	0.1202	0.02883
Wuhan_Hu_1	389	D	V	0.002659	0.1202	0.02883
Wuhan_Hu_1	389	D	W	0.002967	0.1202	0.02883
Wuhan_Hu_1	389	D	Y	0.02883	0.1202	0.02883
Wuhan_Hu_1	390	L	A	0.01226	0.08785	0.02067
Wuhan_Hu_1	390	L	C	0.00266	0.08785	0.02067
Wuhan_Hu_1	390	L	D	0.004604	0.08785	0.02067
Wuhan_Hu_1	390	L	E	0.002096	0.08785	0.02067
Wuhan_Hu_1	390	L	F	0.001835	0.08785	0.02067
Wuhan_Hu_1	390	L	G	0.002516	0.08785	0.02067
Wuhan_Hu_1	390	L	H	0.007023	0.08785	0.02067
Wuhan_Hu_1	390	L	I	0.002776	0.08785	0.02067
Wuhan_Hu_1	390	L	K	0.02067	0.08785	0.02067
Wuhan_Hu_1	390	L	M	0.002349	0.08785	0.02067
Wuhan_Hu_1	390	L	N	0.004755	0.08785	0.02067
Wuhan_Hu_1	390	L	P	0.002245	0.08785	0.02067
Wuhan_Hu_1	390	L	Q	0.003092	0.08785	0.02067
Wuhan_Hu_1	390	L	R	0.002075	0.08785	0.02067
Wuhan_Hu_1	390	L	S	0.004644	0.08785	0.02067
Wuhan_Hu_1	390	L	T	0.004658	0.08785	0.02067
Wuhan_Hu_1	390	L	V	0.002525	0.08785	0.02067
Wuhan_Hu_1	390	L	W	0.002757	0.08785	0.02067
Wuhan_Hu_1	390	L	Y	0.002309	0.08785	0.02067
Wuhan_Hu_1	392	F	A	0.002005	0.06424	0.009169
Wuhan_Hu_1	392	F	C	0.003519	0.06424	0.009169
Wuhan_Hu_1	392	F	D	0.005994	0.06424	0.009169
Wuhan_Hu_1	392	F	E	0.002415	0.06424	0.009169
Wuhan_Hu_1	392	F	G	0.002094	0.06424	0.009169
Wuhan_Hu_1	392	F	H	0.00267	0.06424	0.009169
Wuhan_Hu_1	392	F	I	0.002059	0.06424	0.009169
Wuhan_Hu_1	392	F	K	0.002592	0.06424	0.009169
Wuhan_Hu_1	392	F	L	0.001868	0.06424	0.009169
Wuhan_Hu_1	392	F	M	0.003394	0.06424	0.009169
Wuhan_Hu_1	392	F	N	0.003738	0.06424	0.009169
Wuhan_Hu_1	392	F	P	0.002849	0.06424	0.009169
Wuhan_Hu_1	392	F	Q	0.009169	0.06424	0.009169
Wuhan_Hu_1	392	F	R	0.00609	0.06424	0.009169
Wuhan_Hu_1	392	F	S	0.002726	0.06424	0.009169
Wuhan_Hu_1	392	F	T	0.00255	0.06424	0.009169
Wuhan_Hu_1	392	F	V	0.002313	0.06424	0.009169
Wuhan_Hu_1	392	F	W	0.002935	0.06424	0.009169
Wuhan_Hu_1	392	F	Y	0.00326	0.06424	0.009169
Wuhan_Hu_1	393	T	A	0.002662	0.05699	0.005954
Wuhan_Hu_1	393	T	C	0.002147	0.05699	0.005954
Wuhan_Hu_1	393	T	D	0.002559	0.05699	0.005954
Wuhan_Hu_1	393	T	E	0.002907	0.05699	0.005954
Wuhan_Hu_1	393	T	F	0.001614	0.05699	0.005954
Wuhan_Hu_1	393	T	G	0.003086	0.05699	0.005954
Wuhan_Hu_1	393	T	H	0.00168	0.05699	0.005954
Wuhan_Hu_1	393	T	I	0.002968	0.05699	0.005954
Wuhan_Hu_1	393	T	K	0.003103	0.05699	0.005954
Wuhan_Hu_1	393	T	L	0.002276	0.05699	0.005954
Wuhan_Hu_1	393	T	M	0.004278	0.05699	0.005954
Wuhan_Hu_1	393	T	N	0.003216	0.05699	0.005954
Wuhan_Hu_1	393	T	P	0.001728	0.05699	0.005954
Wuhan_Hu_1	393	T	Q	0.001868	0.05699	0.005954
Wuhan_Hu_1	393	T	R	0.005954	0.05699	0.005954
Wuhan_Hu_1	393	T	S	0.00225	0.05699	0.005954
Wuhan_Hu_1	393	T	V	0.005729	0.05699	0.005954
Wuhan_Hu_1	393	T	W	0.003574	0.05699	0.005954
Wuhan_Hu_1	393	T	Y	0.003395	0.05699	0.005954
Wuhan_Hu_1	394	N	A	0.002283	0.08602	0.01408
Wuhan_Hu_1	394	N	C	0.002496	0.08602	0.01408
Wuhan_Hu_1	394	N	D	0.002562	0.08602	0.01408
Wuhan_Hu_1	394	N	E	0.002319	0.08602	0.01408
Wuhan_Hu_1	394	N	F	0.002926	0.08602	0.01408
Wuhan_Hu_1	394	N	G	0.005625	0.08602	0.01408
Wuhan_Hu_1	394	N	H	0.002475	0.08602	0.01408
Wuhan_Hu_1	394	N	I	0.002502	0.08602	0.01408
Wuhan_Hu_1	394	N	K	0.008378	0.08602	0.01408
Wuhan_Hu_1	394	N	L	0.002173	0.08602	0.01408
Wuhan_Hu_1	394	N	M	0.007762	0.08602	0.01408
Wuhan_Hu_1	394	N	P	0.0113	0.08602	0.01408
Wuhan_Hu_1	394	N	Q	0.001845	0.08602	0.01408
Wuhan_Hu_1	394	N	R	0.002119	0.08602	0.01408
Wuhan_Hu_1	394	N	S	0.01408	0.08602	0.01408
Wuhan_Hu_1	394	N	T	0.003362	0.08602	0.01408
Wuhan_Hu_1	394	N	V	0.006103	0.08602	0.01408
Wuhan_Hu_1	394	N	W	0.003549	0.08602	0.01408
Wuhan_Hu_1	394	N	Y	0.00217	0.08602	0.01408
Wuhan_Hu_1	395	V	A	0.001934	0.05003	0.01073
Wuhan_Hu_1	395	V	C	0.003654	0.05003	0.01073
Wuhan_Hu_1	395	V	F	0.003087	0.05003	0.01073
Wuhan_Hu_1	395	V	G	0.007429	0.05003	0.01073
Wuhan_Hu_1	395	V	I	0.003326	0.05003	0.01073
Wuhan_Hu_1	395	V	L	0.002454	0.05003	0.01073
Wuhan_Hu_1	395	V	M	0.004198	0.05003	0.01073
Wuhan_Hu_1	395	V	Q	0.003062	0.05003	0.01073
Wuhan_Hu_1	395	V	R	0.01073	0.05003	0.01073
Wuhan_Hu_1	395	V	S	0.00223	0.05003	0.01073
Wuhan_Hu_1	395	V	T	0.007933	0.05003	0.01073
Wuhan_Hu_1	396	Y	A	0.002112	0.1022	0.02622
Wuhan_Hu_1	396	Y	C	0.008615	0.1022	0.02622
Wuhan_Hu_1	396	Y	D	0.002273	0.1022	0.02622
Wuhan_Hu_1	396	Y	E	0.002502	0.1022	0.02622
Wuhan_Hu_1	396	Y	F	0.005636	0.1022	0.02622
Wuhan_Hu_1	396	Y	H	0.002783	0.1022	0.02622
Wuhan_Hu_1	396	Y	I	0.002041	0.1022	0.02622
Wuhan_Hu_1	396	Y	K	0.00192	0.1022	0.02622
Wuhan_Hu_1	396	Y	L	0.002055	0.1022	0.02622
Wuhan_Hu_1	396	Y	M	0.02622	0.1022	0.02622
Wuhan_Hu_1	396	Y	N	0.01982	0.1022	0.02622
Wuhan_Hu_1	396	Y	Q	0.001875	0.1022	0.02622
Wuhan_Hu_1	396	Y	R	0.00197	0.1022	0.02622
Wuhan_Hu_1	396	Y	S	0.01259	0.1022	0.02622
Wuhan_Hu_1	396	Y	T	0.002114	0.1022	0.02622
Wuhan_Hu_1	396	Y	V	0.00149	0.1022	0.02622
Wuhan_Hu_1	396	Y	W	0.006177	0.1022	0.02622
Wuhan_Hu_1	397	A	C	0.002551	0.0412	0.01785
Wuhan_Hu_1	397	A	F	0.003204	0.0412	0.01785
Wuhan_Hu_1	397	A	I	0.003326	0.0412	0.01785
Wuhan_Hu_1	397	A	L	0.01785	0.0412	0.01785
Wuhan_Hu_1	397	A	M	0.002103	0.0412	0.01785
Wuhan_Hu_1	397	A	T	0.002585	0.0412	0.01785
Wuhan_Hu_1	397	A	V	0.003594	0.0412	0.01785
Wuhan_Hu_1	397	A	W	0.002245	0.0412	0.01785
Wuhan_Hu_1	397	A	Y	0.003744	0.0412	0.01785
Wuhan_Hu_1	399	S	A	0.004427	0.05406	0.02778
Wuhan_Hu_1	399	S	C	0.004626	0.05406	0.02778
Wuhan_Hu_1	399	S	F	0.002682	0.05406	0.02778
Wuhan_Hu_1	399	S	M	0.02778	0.05406	0.02778
Wuhan_Hu_1	399	S	N	0.007285	0.05406	0.02778
Wuhan_Hu_1	399	S	T	0.001948	0.05406	0.02778
Wuhan_Hu_1	399	S	W	0.002854	0.05406	0.02778
Wuhan_Hu_1	399	S	Y	0.002457	0.05406	0.02778
Wuhan_Hu_1	400	F	M	0.007957	0.007957	0.007957
Wuhan_Hu_1	401	V	A	0.003138	0.01237	0.003906
Wuhan_Hu_1	401	V	I	0.00322	0.01237	0.003906
Wuhan_Hu_1	401	V	L	0.002102	0.01237	0.003906
Wuhan_Hu_1	401	V	T	0.003906	0.01237	0.003906
Wuhan_Hu_1	402	I	C	0.00785	0.0291	0.01571
Wuhan_Hu_1	402	I	L	0.01571	0.0291	0.01571
Wuhan_Hu_1	402	I	T	0.002741	0.0291	0.01571
Wuhan_Hu_1	402	I	V	0.002804	0.0291	0.01571
Wuhan_Hu_1	403	R	A	0.001458	0.02388	0.008648
Wuhan_Hu_1	403	R	K	0.0031	0.02388	0.008648
Wuhan_Hu_1	403	R	L	0.008648	0.02388	0.008648
Wuhan_Hu_1	403	R	M	0.001671	0.02388	0.008648
Wuhan_Hu_1	403	R	P	0.002261	0.02388	0.008648
Wuhan_Hu_1	403	R	Q	0.002157	0.02388	0.008648
Wuhan_Hu_1	403	R	S	0.002969	0.02388	0.008648
Wuhan_Hu_1	403	R	T	0.001616	0.02388	0.008648
Wuhan_Hu_1	404	G	A	0.001693	0.05912	0.02404
Wuhan_Hu_1	404	G	C	0.003641	0.05912	0.02404
Wuhan_Hu_1	404	G	H	0.002378	0.05912	0.02404
Wuhan_Hu_1	404	G	K	0.003058	0.05912	0.02404
Wuhan_Hu_1	404	G	M	0.005457	0.05912	0.02404
Wuhan_Hu_1	404	G	Q	0.02404	0.05912	0.02404
Wuhan_Hu_1	404	G	R	0.003727	0.05912	0.02404
Wuhan_Hu_1	404	G	S	0.01223	0.05912	0.02404
Wuhan_Hu_1	404	G	Y	0.002899	0.05912	0.02404
Wuhan_Hu_1	405	D	A	0.002067	0.1211	0.03685
Wuhan_Hu_1	405	D	C	0.002887	0.1211	0.03685
Wuhan_Hu_1	405	D	E	0.005883	0.1211	0.03685
Wuhan_Hu_1	405	D	F	0.004533	0.1211	0.03685
Wuhan_Hu_1	405	D	G	0.008149	0.1211	0.03685
Wuhan_Hu_1	405	D	H	0.002388	0.1211	0.03685
Wuhan_Hu_1	405	D	I	0.00362	0.1211	0.03685
Wuhan_Hu_1	405	D	K	0.02409	0.1211	0.03685
Wuhan_Hu_1	405	D	L	0.03685	0.1211	0.03685
Wuhan_Hu_1	405	D	M	0.005397	0.1211	0.03685
Wuhan_Hu_1	405	D	N	0.002858	0.1211	0.03685
Wuhan_Hu_1	405	D	P	0.004525	0.1211	0.03685
Wuhan_Hu_1	405	D	Q	0.002383	0.1211	0.03685
Wuhan_Hu_1	405	D	R	0.002636	0.1211	0.03685
Wuhan_Hu_1	405	D	S	0.003955	0.1211	0.03685
Wuhan_Hu_1	405	D	T	0.002261	0.1211	0.03685
Wuhan_Hu_1	405	D	V	0.001412	0.1211	0.03685
Wuhan_Hu_1	405	D	W	0.002725	0.1211	0.03685
Wuhan_Hu_1	405	D	Y	0.002459	0.1211	0.03685
Wuhan_Hu_1	406	E	A	0.003289	0.07762	0.04372
Wuhan_Hu_1	406	E	D	0.00279	0.07762	0.04372
Wuhan_Hu_1	406	E	H	0.008847	0.07762	0.04372
Wuhan_Hu_1	406	E	M	0.004711	0.07762	0.04372
Wuhan_Hu_1	406	E	Q	0.04372	0.07762	0.04372
Wuhan_Hu_1	406	E	S	0.0077	0.07762	0.04372
Wuhan_Hu_1	406	E	W	0.006565	0.07762	0.04372
Wuhan_Hu_1	407	V	I	0.002011	0.009881	0.004379
Wuhan_Hu_1	407	V	L	0.004379	0.009881	0.004379
Wuhan_Hu_1	407	V	M	0.001755	0.009881	0.004379
Wuhan_Hu_1	407	V	T	0.001736	0.009881	0.004379
Wuhan_Hu_1	408	R	A	0.001469	0.09816	0.02676
Wuhan_Hu_1	408	R	C	0.02676	0.09816	0.02676
Wuhan_Hu_1	408	R	D	0.003289	0.09816	0.02676
Wuhan_Hu_1	408	R	E	0.002205	0.09816	0.02676
Wuhan_Hu_1	408	R	F	0.001762	0.09816	0.02676
Wuhan_Hu_1	408	R	G	0.001548	0.09816	0.02676
Wuhan_Hu_1	408	R	H	0.01256	0.09816	0.02676
Wuhan_Hu_1	408	R	I	0.001781	0.09816	0.02676
Wuhan_Hu_1	408	R	K	0.002465	0.09816	0.02676
Wuhan_Hu_1	408	R	L	0.009352	0.09816	0.02676
Wuhan_Hu_1	408	R	M	0.002652	0.09816	0.02676
Wuhan_Hu_1	408	R	N	0.001883	0.09816	0.02676
Wuhan_Hu_1	408	R	P	0.002174	0.09816	0.02676
Wuhan_Hu_1	408	R	Q	0.006354	0.09816	0.02676
Wuhan_Hu_1	408	R	S	0.008075	0.09816	0.02676
Wuhan_Hu_1	408	R	T	0.003193	0.09816	0.02676
Wuhan_Hu_1	408	R	V	0.003336	0.09816	0.02676
Wuhan_Hu_1	408	R	W	0.004974	0.09816	0.02676
Wuhan_Hu_1	408	R	Y	0.00232	0.09816	0.02676
Wuhan_Hu_1	409	Q	C	0.02477	0.09504	0.02477
Wuhan_Hu_1	409	Q	D	0.002568	0.09504	0.02477
Wuhan_Hu_1	409	Q	E	0.001258	0.09504	0.02477
Wuhan_Hu_1	409	Q	F	0.002145	0.09504	0.02477
Wuhan_Hu_1	409	Q	G	0.003089	0.09504	0.02477
Wuhan_Hu_1	409	Q	H	0.002287	0.09504	0.02477
Wuhan_Hu_1	409	Q	K	0.001924	0.09504	0.02477
Wuhan_Hu_1	409	Q	L	0.01366	0.09504	0.02477
Wuhan_Hu_1	409	Q	M	0.003712	0.09504	0.02477
Wuhan_Hu_1	409	Q	N	0.01944	0.09504	0.02477
Wuhan_Hu_1	409	Q	R	0.006171	0.09504	0.02477
Wuhan_Hu_1	409	Q	S	0.003022	0.09504	0.02477
Wuhan_Hu_1	409	Q	T	0.00189	0.09504	0.02477
Wuhan_Hu_1	409	Q	Y	0.009091	0.09504	0.02477
Wuhan_Hu_1	410	I	L	0.01664	0.02483	0.01664
Wuhan_Hu_1	410	I	M	0.005383	0.02483	0.01664
Wuhan_Hu_1	410	I	V	0.002812	0.02483	0.01664
Wuhan_Hu_1	411	A	C	0.009436	0.0699	0.02547
Wuhan_Hu_1	411	A	E	0.001188	0.0699	0.02547
Wuhan_Hu_1	411	A	F	0.003431	0.0699	0.02547
Wuhan_Hu_1	411	A	G	0.005837	0.0699	0.02547
Wuhan_Hu_1	411	A	K	0.002222	0.0699	0.02547
Wuhan_Hu_1	411	A	M	0.001043	0.0699	0.02547
Wuhan_Hu_1	411	A	Q	0.002864	0.0699	0.02547
Wuhan_Hu_1	411	A	R	0.00218	0.0699	0.02547
Wuhan_Hu_1	411	A	S	0.001616	0.0699	0.02547
Wuhan_Hu_1	411	A	T	0.01461	0.0699	0.02547
Wuhan_Hu_1	411	A	W	0.02547	0.0699	0.02547
Wuhan_Hu_1	413	G	A	0.01025	0.06522	0.01025
Wuhan_Hu_1	413	G	C	0.00423	0.06522	0.01025
Wuhan_Hu_1	413	G	D	0.001473	0.06522	0.01025
Wuhan_Hu_1	413	G	E	0.01021	0.06522	0.01025
Wuhan_Hu_1	413	G	F	0.002129	0.06522	0.01025
Wuhan_Hu_1	413	G	H	0.002726	0.06522	0.01025
Wuhan_Hu_1	413	G	I	0.003457	0.06522	0.01025
Wuhan_Hu_1	413	G	K	0.003316	0.06522	0.01025
Wuhan_Hu_1	413	G	L	0.003712	0.06522	0.01025
Wuhan_Hu_1	413	G	M	0.002621	0.06522	0.01025
Wuhan_Hu_1	413	G	N	0.00223	0.06522	0.01025
Wuhan_Hu_1	413	G	Q	0.002499	0.06522	0.01025
Wuhan_Hu_1	413	G	R	0.002327	0.06522	0.01025
Wuhan_Hu_1	413	G	S	0.002465	0.06522	0.01025
Wuhan_Hu_1	413	G	T	0.003164	0.06522	0.01025
Wuhan_Hu_1	413	G	V	0.002229	0.06522	0.01025
Wuhan_Hu_1	413	G	W	0.003024	0.06522	0.01025
Wuhan_Hu_1	413	G	Y	0.003153	0.06522	0.01025
Wuhan_Hu_1	414	Q	A	0.002163	0.09074	0.01979
Wuhan_Hu_1	414	Q	C	0.003215	0.09074	0.01979
Wuhan_Hu_1	414	Q	E	0.01869	0.09074	0.01979
Wuhan_Hu_1	414	Q	F	0.003796	0.09074	0.01979
Wuhan_Hu_1	414	Q	G	0.003138	0.09074	0.01979
Wuhan_Hu_1	414	Q	H	0.002629	0.09074	0.01979
Wuhan_Hu_1	414	Q	I	0.002472	0.09074	0.01979
Wuhan_Hu_1	414	Q	K	0.001797	0.09074	0.01979
Wuhan_Hu_1	414	Q	L	0.002866	0.09074	0.01979
Wuhan_Hu_1	414	Q	M	0.005782	0.09074	0.01979
Wuhan_Hu_1	414	Q	N	0.002612	0.09074	0.01979
Wuhan_Hu_1	414	Q	R	0.001766	0.09074	0.01979
Wuhan_Hu_1	414	Q	S	0.006624	0.09074	0.01979
Wuhan_Hu_1	414	Q	T	0.009178	0.09074	0.01979
Wuhan_Hu_1	414	Q	V	0.00193	0.09074	0.01979
Wuhan_Hu_1	414	Q	W	0.01979	0.09074	0.01979
Wuhan_Hu_1	414	Q	Y	0.002293	0.09074	0.01979
Wuhan_Hu_1	415	T	A	0.001562	0.1108	0.01817
Wuhan_Hu_1	415	T	C	0.00368	0.1108	0.01817
Wuhan_Hu_1	415	T	D	0.003068	0.1108	0.01817
Wuhan_Hu_1	415	T	E	0.003879	0.1108	0.01817
Wuhan_Hu_1	415	T	F	0.01411	0.1108	0.01817
Wuhan_Hu_1	415	T	G	0.001605	0.1108	0.01817
Wuhan_Hu_1	415	T	H	0.00286	0.1108	0.01817
Wuhan_Hu_1	415	T	I	0.002728	0.1108	0.01817
Wuhan_Hu_1	415	T	K	0.01817	0.1108	0.01817
Wuhan_Hu_1	415	T	L	0.01023	0.1108	0.01817
Wuhan_Hu_1	415	T	M	0.007321	0.1108	0.01817
Wuhan_Hu_1	415	T	N	0.003108	0.1108	0.01817
Wuhan_Hu_1	415	T	P	0.005367	0.1108	0.01817
Wuhan_Hu_1	415	T	Q	0.003075	0.1108	0.01817
Wuhan_Hu_1	415	T	R	0.004773	0.1108	0.01817
Wuhan_Hu_1	415	T	S	0.003666	0.1108	0.01817
Wuhan_Hu_1	415	T	V	0.01751	0.1108	0.01817
Wuhan_Hu_1	415	T	W	0.002374	0.1108	0.01817
Wuhan_Hu_1	415	T	Y	0.00169	0.1108	0.01817
Wuhan_Hu_1	417	K	A	0.001667	0.05397	0.01817
Wuhan_Hu_1	417	K	C	0.001358	0.05397	0.01817
Wuhan_Hu_1	417	K	D	0.001238	0.05397	0.01817
Wuhan_Hu_1	417	K	E	0.002681	0.05397	0.01817
Wuhan_Hu_1	417	K	F	0.001629	0.05397	0.01817
Wuhan_Hu_1	417	K	G	0.001799	0.05397	0.01817
Wuhan_Hu_1	417	K	H	0.0009144	0.05397	0.01817
Wuhan_Hu_1	417	K	I	0.001665	0.05397	0.01817
Wuhan_Hu_1	417	K	L	0.002426	0.05397	0.01817
Wuhan_Hu_1	417	K	M	0.001918	0.05397	0.01817
Wuhan_Hu_1	417	K	N	0.01817	0.05397	0.01817
Wuhan_Hu_1	417	K	Q	0.001403	0.05397	0.01817
Wuhan_Hu_1	417	K	R	0.003327	0.05397	0.01817
Wuhan_Hu_1	417	K	S	0.002198	0.05397	0.01817
Wuhan_Hu_1	417	K	T	0.001402	0.05397	0.01817
Wuhan_Hu_1	417	K	V	0.002214	0.05397	0.01817
Wuhan_Hu_1	417	K	W	0.005453	0.05397	0.01817
Wuhan_Hu_1	417	K	Y	0.002501	0.05397	0.01817
Wuhan_Hu_1	418	I	L	0.00208	0.005162	0.003083
Wuhan_Hu_1	418	I	V	0.003083	0.005162	0.003083
Wuhan_Hu_1	419	A	C	0.004014	0.0522	0.02885
Wuhan_Hu_1	419	A	G	0.00267	0.0522	0.02885
Wuhan_Hu_1	419	A	H	0.02885	0.0522	0.02885
Wuhan_Hu_1	419	A	P	0.009117	0.0522	0.02885
Wuhan_Hu_1	419	A	S	0.001628	0.0522	0.02885
Wuhan_Hu_1	419	A	T	0.002239	0.0522	0.02885
Wuhan_Hu_1	419	A	V	0.003685	0.0522	0.02885
Wuhan_Hu_1	420	D	A	0.0009216	0.08368	0.02205
Wuhan_Hu_1	420	D	C	0.002521	0.08368	0.02205
Wuhan_Hu_1	420	D	E	0.003377	0.08368	0.02205
Wuhan_Hu_1	420	D	F	0.00286	0.08368	0.02205
Wuhan_Hu_1	420	D	G	0.002318	0.08368	0.02205
Wuhan_Hu_1	420	D	H	0.001553	0.08368	0.02205
Wuhan_Hu_1	420	D	I	0.004431	0.08368	0.02205
Wuhan_Hu_1	420	D	K	0.002218	0.08368	0.02205
Wuhan_Hu_1	420	D	L	0.002886	0.08368	0.02205
Wuhan_Hu_1	420	D	M	0.003616	0.08368	0.02205
Wuhan_Hu_1	420	D	N	0.002098	0.08368	0.02205
Wuhan_Hu_1	420	D	Q	0.005268	0.08368	0.02205
Wuhan_Hu_1	420	D	R	0.02205	0.08368	0.02205
Wuhan_Hu_1	420	D	S	0.00271	0.08368	0.02205
Wuhan_Hu_1	420	D	T	0.006197	0.08368	0.02205
Wuhan_Hu_1	420	D	V	0.01313	0.08368	0.02205
Wuhan_Hu_1	420	D	W	0.003502	0.08368	0.02205
Wuhan_Hu_1	420	D	Y	0.002027	0.08368	0.02205
Wuhan_Hu_1	421	Y	A	0.00178	0.03967	0.00637
Wuhan_Hu_1	421	Y	C	0.00117	0.03967	0.00637
Wuhan_Hu_1	421	Y	F	0.003575	0.03967	0.00637
Wuhan_Hu_1	421	Y	G	0.005073	0.03967	0.00637
Wuhan_Hu_1	421	Y	H	0.001597	0.03967	0.00637
Wuhan_Hu_1	421	Y	I	0.002318	0.03967	0.00637
Wuhan_Hu_1	421	Y	K	0.002555	0.03967	0.00637
Wuhan_Hu_1	421	Y	L	0.001575	0.03967	0.00637
Wuhan_Hu_1	421	Y	M	0.001643	0.03967	0.00637
Wuhan_Hu_1	421	Y	N	0.001828	0.03967	0.00637
Wuhan_Hu_1	421	Y	Q	0.001745	0.03967	0.00637
Wuhan_Hu_1	421	Y	R	0.003049	0.03967	0.00637
Wuhan_Hu_1	421	Y	S	0.002095	0.03967	0.00637
Wuhan_Hu_1	421	Y	V	0.003297	0.03967	0.00637
Wuhan_Hu_1	421	Y	W	0.00637	0.03967	0.00637
Wuhan_Hu_1	422	N	S	0.003915	0.003915	0.003915
Wuhan_Hu_1	424	K	A	0.002939	0.03051	0.009749
Wuhan_Hu_1	424	K	C	0.001749	0.03051	0.009749
Wuhan_Hu_1	424	K	H	0.001728	0.03051	0.009749
Wuhan_Hu_1	424	K	N	0.00265	0.03051	0.009749
Wuhan_Hu_1	424	K	Q	0.008026	0.03051	0.009749
Wuhan_Hu_1	424	K	R	0.003669	0.03051	0.009749
Wuhan_Hu_1	424	K	S	0.009749	0.03051	0.009749
Wuhan_Hu_1	425	L	I	0.004109	0.007339	0.004109
Wuhan_Hu_1	425	L	M	0.001463	0.007339	0.004109
Wuhan_Hu_1	425	L	V	0.001767	0.007339	0.004109
Wuhan_Hu_1	426	P	A	0.001827	0.03554	0.02602
Wuhan_Hu_1	426	P	D	0.02602	0.03554	0.02602
Wuhan_Hu_1	426	P	G	0.001053	0.03554	0.02602
Wuhan_Hu_1	426	P	H	0.002497	0.03554	0.02602
Wuhan_Hu_1	426	P	N	0.001797	0.03554	0.02602
Wuhan_Hu_1	426	P	S	0.002346	0.03554	0.02602
Wuhan_Hu_1	427	D	A	0.002017	0.05748	0.014
Wuhan_Hu_1	427	D	C	0.003007	0.05748	0.014
Wuhan_Hu_1	427	D	E	0.001775	0.05748	0.014
Wuhan_Hu_1	427	D	F	0.002155	0.05748	0.014
Wuhan_Hu_1	427	D	G	0.002545	0.05748	0.014
Wuhan_Hu_1	427	D	H	0.00267	0.05748	0.014
Wuhan_Hu_1	427	D	I	0.002722	0.05748	0.014
Wuhan_Hu_1	427	D	K	0.001627	0.05748	0.014
Wuhan_Hu_1	427	D	L	0.002952	0.05748	0.014
Wuhan_Hu_1	427	D	M	0.002224	0.05748	0.014
Wuhan_Hu_1	427	D	N	0.002163	0.05748	0.014
Wuhan_Hu_1	427	D	P	0.004146	0.05748	0.014
Wuhan_Hu_1	427	D	Q	0.00266	0.05748	0.014
Wuhan_Hu_1	427	D	R	0.00225	0.05748	0.014
Wuhan_Hu_1	427	D	S	0.001883	0.05748	0.014
Wuhan_Hu_1	427	D	T	0.001436	0.05748	0.014
Wuhan_Hu_1	427	D	V	0.002115	0.05748	0.014
Wuhan_Hu_1	427	D	W	0.00313	0.05748	0.014
Wuhan_Hu_1	427	D	Y	0.014	0.05748	0.014
Wuhan_Hu_1	428	D	A	0.001146	0.02771	0.004622
Wuhan_Hu_1	428	D	C	0.004622	0.02771	0.004622
Wuhan_Hu_1	428	D	E	0.002326	0.02771	0.004622
Wuhan_Hu_1	428	D	F	0.002672	0.02771	0.004622
Wuhan_Hu_1	428	D	G	0.003029	0.02771	0.004622
Wuhan_Hu_1	428	D	H	0.00435	0.02771	0.004622
Wuhan_Hu_1	428	D	I	0.001362	0.02771	0.004622
Wuhan_Hu_1	428	D	K	0.002656	0.02771	0.004622
Wuhan_Hu_1	428	D	M	0.001127	0.02771	0.004622
Wuhan_Hu_1	428	D	T	0.001169	0.02771	0.004622
Wuhan_Hu_1	428	D	W	0.001129	0.02771	0.004622
Wuhan_Hu_1	428	D	Y	0.002121	0.02771	0.004622
Wuhan_Hu_1	429	F	M	0.002799	0.00495	0.002799
Wuhan_Hu_1	429	F	W	0.00215	0.00495	0.002799
Wuhan_Hu_1	430	T	A	0.002108	0.04681	0.008969
Wuhan_Hu_1	430	T	C	0.002628	0.04681	0.008969
Wuhan_Hu_1	430	T	D	0.001402	0.04681	0.008969
Wuhan_Hu_1	430	T	E	0.002106	0.04681	0.008969
Wuhan_Hu_1	430	T	F	0.008969	0.04681	0.008969
Wuhan_Hu_1	430	T	H	0.00206	0.04681	0.008969
Wuhan_Hu_1	430	T	I	0.002356	0.04681	0.008969
Wuhan_Hu_1	430	T	K	0.00138	0.04681	0.008969
Wuhan_Hu_1	430	T	L	0.002549	0.04681	0.008969
Wuhan_Hu_1	430	T	M	0.003699	0.04681	0.008969
Wuhan_Hu_1	430	T	N	0.005947	0.04681	0.008969
Wuhan_Hu_1	430	T	Q	0.002139	0.04681	0.008969
Wuhan_Hu_1	430	T	R	0.001565	0.04681	0.008969
Wuhan_Hu_1	430	T	S	0.00183	0.04681	0.008969
Wuhan_Hu_1	430	T	V	0.001738	0.04681	0.008969
Wuhan_Hu_1	430	T	W	0.001737	0.04681	0.008969
Wuhan_Hu_1	430	T	Y	0.002593	0.04681	0.008969
Wuhan_Hu_1	433	V	I	0.003498	0.003498	0.003498
Wuhan_Hu_1	434	I	A	0.006497	0.1161	0.08103
Wuhan_Hu_1	434	I	C	0.00221	0.1161	0.08103
Wuhan_Hu_1	434	I	F	0.00329	0.1161	0.08103
Wuhan_Hu_1	434	I	L	0.001668	0.1161	0.08103
Wuhan_Hu_1	434	I	M	0.002365	0.1161	0.08103
Wuhan_Hu_1	434	I	T	0.08103	0.1161	0.08103
Wuhan_Hu_1	434	I	V	0.001872	0.1161	0.08103
Wuhan_Hu_1	434	I	W	0.001268	0.1161	0.08103
Wuhan_Hu_1	434	I	Y	0.01592	0.1161	0.08103
Wuhan_Hu_1	435	A	C	0.00835	0.03144	0.00835
Wuhan_Hu_1	435	A	G	0.002184	0.03144	0.00835
Wuhan_Hu_1	435	A	I	0.002332	0.03144	0.00835
Wuhan_Hu_1	435	A	M	0.002467	0.03144	0.00835
Wuhan_Hu_1	435	A	S	0.002617	0.03144	0.00835
Wuhan_Hu_1	435	A	T	0.004559	0.03144	0.00835
Wuhan_Hu_1	435	A	V	0.003683	0.03144	0.00835
Wuhan_Hu_1	435	A	W	0.001391	0.03144	0.00835
Wuhan_Hu_1	435	A	Y	0.003856	0.03144	0.00835
Wuhan_Hu_1	436	W	F	0.00326	0.007938	0.00326
Wuhan_Hu_1	436	W	M	0.002234	0.007938	0.00326
Wuhan_Hu_1	436	W	Y	0.002445	0.007938	0.00326
Wuhan_Hu_1	437	N	A	0.003545	0.0428	0.009065
Wuhan_Hu_1	437	N	C	0.002293	0.0428	0.009065
Wuhan_Hu_1	437	N	E	0.002118	0.0428	0.009065
Wuhan_Hu_1	437	N	G	0.005222	0.0428	0.009065
Wuhan_Hu_1	437	N	K	0.001994	0.0428	0.009065
Wuhan_Hu_1	437	N	P	0.00175	0.0428	0.009065
Wuhan_Hu_1	437	N	Q	0.004122	0.0428	0.009065
Wuhan_Hu_1	437	N	R	0.001806	0.0428	0.009065
Wuhan_Hu_1	437	N	S	0.004313	0.0428	0.009065
Wuhan_Hu_1	437	N	T	0.009065	0.0428	0.009065
Wuhan_Hu_1	437	N	V	0.006569	0.0428	0.009065
Wuhan_Hu_1	438	S	C	0.001825	0.08561	0.07097
Wuhan_Hu_1	438	S	E	0.003404	0.08561	0.07097
Wuhan_Hu_1	438	S	G	0.001506	0.08561	0.07097
Wuhan_Hu_1	438	S	N	0.07097	0.08561	0.07097
Wuhan_Hu_1	438	S	Q	0.001439	0.08561	0.07097
Wuhan_Hu_1	438	S	T	0.001975	0.08561	0.07097
Wuhan_Hu_1	438	S	V	0.004497	0.08561	0.07097
Wuhan_Hu_1	439	N	A	0.001586	0.04575	0.009568
Wuhan_Hu_1	439	N	C	0.004406	0.04575	0.009568
Wuhan_Hu_1	439	N	D	0.003834	0.04575	0.009568
Wuhan_Hu_1	439	N	F	0.001863	0.04575	0.009568
Wuhan_Hu_1	439	N	G	0.0009146	0.04575	0.009568
Wuhan_Hu_1	439	N	H	0.009568	0.04575	0.009568
Wuhan_Hu_1	439	N	I	0.001407	0.04575	0.009568
Wuhan_Hu_1	439	N	K	0.003425	0.04575	0.009568
Wuhan_Hu_1	439	N	L	0.00197	0.04575	0.009568
Wuhan_Hu_1	439	N	M	0.002465	0.04575	0.009568
Wuhan_Hu_1	439	N	Q	0.002239	0.04575	0.009568
Wuhan_Hu_1	439	N	R	0.001967	0.04575	0.009568
Wuhan_Hu_1	439	N	S	0.001978	0.04575	0.009568
Wuhan_Hu_1	439	N	T	0.002295	0.04575	0.009568
Wuhan_Hu_1	439	N	V	0.001772	0.04575	0.009568
Wuhan_Hu_1	439	N	W	0.001898	0.04575	0.009568
Wuhan_Hu_1	439	N	Y	0.002161	0.04575	0.009568
Wuhan_Hu_1	440	N	A	0.001368	0.1253	0.05636
Wuhan_Hu_1	440	N	C	0.002576	0.1253	0.05636
Wuhan_Hu_1	440	N	D	0.003144	0.1253	0.05636
Wuhan_Hu_1	440	N	E	0.05636	0.1253	0.05636
Wuhan_Hu_1	440	N	F	0.00204	0.1253	0.05636
Wuhan_Hu_1	440	N	G	0.001793	0.1253	0.05636
Wuhan_Hu_1	440	N	H	0.003069	0.1253	0.05636
Wuhan_Hu_1	440	N	I	0.002627	0.1253	0.05636
Wuhan_Hu_1	440	N	K	0.002849	0.1253	0.05636
Wuhan_Hu_1	440	N	L	0.002535	0.1253	0.05636
Wuhan_Hu_1	440	N	M	0.005142	0.1253	0.05636
Wuhan_Hu_1	440	N	P	0.001938	0.1253	0.05636
Wuhan_Hu_1	440	N	Q	0.001704	0.1253	0.05636
Wuhan_Hu_1	440	N	R	0.00429	0.1253	0.05636
Wuhan_Hu_1	440	N	S	0.01333	0.1253	0.05636
Wuhan_Hu_1	440	N	T	0.01308	0.1253	0.05636
Wuhan_Hu_1	440	N	V	0.004932	0.1253	0.05636
Wuhan_Hu_1	440	N	W	0.001397	0.1253	0.05636
Wuhan_Hu_1	440	N	Y	0.0011	0.1253	0.05636
Wuhan_Hu_1	441	L	A	0.00175	0.03352	0.003822
Wuhan_Hu_1	441	L	E	0.001377	0.03352	0.003822
Wuhan_Hu_1	441	L	F	0.001953	0.03352	0.003822
Wuhan_Hu_1	441	L	G	0.003822	0.03352	0.003822
Wuhan_Hu_1	441	L	H	0.002658	0.03352	0.003822
Wuhan_Hu_1	441	L	I	0.001751	0.03352	0.003822
Wuhan_Hu_1	441	L	K	0.001327	0.03352	0.003822
Wuhan_Hu_1	441	L	M	0.001632	0.03352	0.003822
Wuhan_Hu_1	441	L	N	0.002464	0.03352	0.003822
Wuhan_Hu_1	441	L	P	0.001753	0.03352	0.003822
Wuhan_Hu_1	441	L	Q	0.001506	0.03352	0.003822
Wuhan_Hu_1	441	L	R	0.001748	0.03352	0.003822
Wuhan_Hu_1	441	L	S	0.001278	0.03352	0.003822
Wuhan_Hu_1	441	L	T	0.001845	0.03352	0.003822
Wuhan_Hu_1	441	L	V	0.002007	0.03352	0.003822
Wuhan_Hu_1	441	L	W	0.001003	0.03352	0.003822
Wuhan_Hu_1	441	L	Y	0.003644	0.03352	0.003822
Wuhan_Hu_1	442	D	E	0.0543	0.1097	0.0543
Wuhan_Hu_1	442	D	I	0.002751	0.1097	0.0543
Wuhan_Hu_1	442	D	L	0.006307	0.1097	0.0543
Wuhan_Hu_1	442	D	V	0.04634	0.1097	0.0543
Wuhan_Hu_1	443	S	A	0.002112	0.00436	0.002248
Wuhan_Hu_1	443	S	G	0.002248	0.00436	0.002248
Wuhan_Hu_1	444	K	A	0.7165	9.874	0.8377
Wuhan_Hu_1	444	K	C	0.6287	9.874	0.8377
Wuhan_Hu_1	444	K	D	0.8377	9.874	0.8377
Wuhan_Hu_1	444	K	E	0.8099	9.874	0.8377
Wuhan_Hu_1	444	K	F	0.6776	9.874	0.8377
Wuhan_Hu_1	444	K	G	0.7115	9.874	0.8377
Wuhan_Hu_1	444	K	H	0.0009837	9.874	0.8377
Wuhan_Hu_1	444	K	I	0.6782	9.874	0.8377
Wuhan_Hu_1	444	K	L	0.6897	9.874	0.8377
Wuhan_Hu_1	444	K	M	0.0036	9.874	0.8377
Wuhan_Hu_1	444	K	N	0.7175	9.874	0.8377
Wuhan_Hu_1	444	K	P	0.7276	9.874	0.8377
Wuhan_Hu_1	444	K	Q	0.07652	9.874	0.8377
Wuhan_Hu_1	444	K	R	0.004198	9.874	0.8377
Wuhan_Hu_1	444	K	S	0.6627	9.874	0.8377
Wuhan_Hu_1	444	K	T	0.6345	9.874	0.8377
Wuhan_Hu_1	444	K	V	0.7197	9.874	0.8377
Wuhan_Hu_1	444	K	W	0.5753	9.874	0.8377
Wuhan_Hu_1	444	K	Y	0.001415	9.874	0.8377
Wuhan_Hu_1	445	V	A	0.004357	8.941	0.7882
Wuhan_Hu_1	445	V	C	0.005776	8.941	0.7882
Wuhan_Hu_1	445	V	D	0.7638	8.941	0.7882
Wuhan_Hu_1	445	V	E	0.6956	8.941	0.7882
Wuhan_Hu_1	445	V	F	0.6543	8.941	0.7882
Wuhan_Hu_1	445	V	G	0.7117	8.941	0.7882
Wuhan_Hu_1	445	V	H	0.6863	8.941	0.7882
Wuhan_Hu_1	445	V	I	0.002459	8.941	0.7882
Wuhan_Hu_1	445	V	K	0.7882	8.941	0.7882
Wuhan_Hu_1	445	V	L	0.008727	8.941	0.7882
Wuhan_Hu_1	445	V	M	0.002579	8.941	0.7882
Wuhan_Hu_1	445	V	N	0.6218	8.941	0.7882
Wuhan_Hu_1	445	V	P	0.7524	8.941	0.7882
Wuhan_Hu_1	445	V	Q	0.5851	8.941	0.7882
Wuhan_Hu_1	445	V	R	0.6823	8.941	0.7882
Wuhan_Hu_1	445	V	S	0.6792	8.941	0.7882
Wuhan_Hu_1	445	V	T	0.01688	8.941	0.7882
Wuhan_Hu_1	445	V	W	0.5739	8.941	0.7882
Wuhan_Hu_1	445	V	Y	0.7056	8.941	0.7882
Wuhan_Hu_1	446	G	A	0.002362	0.9197	0.7355
Wuhan_Hu_1	446	G	C	0.00207	0.9197	0.7355
Wuhan_Hu_1	446	G	D	0.008398	0.9197	0.7355
Wuhan_Hu_1	446	G	E	0.02645	0.9197	0.7355
Wuhan_Hu_1	446	G	I	0.04618	0.9197	0.7355
Wuhan_Hu_1	446	G	K	0.003087	0.9197	0.7355
Wuhan_Hu_1	446	G	L	0.001026	0.9197	0.7355
Wuhan_Hu_1	446	G	P	0.7355	0.9197	0.7355
Wuhan_Hu_1	446	G	Q	0.00382	0.9197	0.7355
Wuhan_Hu_1	446	G	S	0.003893	0.9197	0.7355
Wuhan_Hu_1	446	G	T	0.08177	0.9197	0.7355
Wuhan_Hu_1	446	G	V	0.003047	0.9197	0.7355
Wuhan_Hu_1	446	G	Y	0.002063	0.9197	0.7355
Wuhan_Hu_1	447	G	A	0.002875	0.002875	0.002875
Wuhan_Hu_1	448	N	A	0.0009438	0.1101	0.02444
Wuhan_Hu_1	448	N	C	0.02224	0.1101	0.02444
Wuhan_Hu_1	448	N	D	0.003943	0.1101	0.02444
Wuhan_Hu_1	448	N	E	0.02213	0.1101	0.02444
Wuhan_Hu_1	448	N	F	0.008373	0.1101	0.02444
Wuhan_Hu_1	448	N	G	0.0009799	0.1101	0.02444
Wuhan_Hu_1	448	N	H	0.003139	0.1101	0.02444
Wuhan_Hu_1	448	N	L	0.008292	0.1101	0.02444
Wuhan_Hu_1	448	N	M	0.002322	0.1101	0.02444
Wuhan_Hu_1	448	N	Q	0.002481	0.1101	0.02444
Wuhan_Hu_1	448	N	R	0.02444	0.1101	0.02444
Wuhan_Hu_1	448	N	S	0.002808	0.1101	0.02444
Wuhan_Hu_1	448	N	T	0.0029	0.1101	0.02444
Wuhan_Hu_1	448	N	V	0.00338	0.1101	0.02444
Wuhan_Hu_1	448	N	Y	0.001683	0.1101	0.02444
Wuhan_Hu_1	449	Y	R	0.01483	0.01483	0.01483
Wuhan_Hu_1	450	N	A	0.002521	0.5573	0.5017
Wuhan_Hu_1	450	N	C	0.003529	0.5573	0.5017
Wuhan_Hu_1	450	N	D	0.004153	0.5573	0.5017
Wuhan_Hu_1	450	N	E	0.002464	0.5573	0.5017
Wuhan_Hu_1	450	N	F	0.004717	0.5573	0.5017
Wuhan_Hu_1	450	N	G	0.002551	0.5573	0.5017
Wuhan_Hu_1	450	N	H	0.002965	0.5573	0.5017
Wuhan_Hu_1	450	N	I	0.002052	0.5573	0.5017
Wuhan_Hu_1	450	N	K	0.001631	0.5573	0.5017
Wuhan_Hu_1	450	N	L	0.009904	0.5573	0.5017
Wuhan_Hu_1	450	N	M	0.003557	0.5573	0.5017
Wuhan_Hu_1	450	N	Q	0.001145	0.5573	0.5017
Wuhan_Hu_1	450	N	R	0.002226	0.5573	0.5017
Wuhan_Hu_1	450	N	S	0.002351	0.5573	0.5017
Wuhan_Hu_1	450	N	T	0.5017	0.5573	0.5017
Wuhan_Hu_1	450	N	V	0.002451	0.5573	0.5017
Wuhan_Hu_1	450	N	W	0.004245	0.5573	0.5017
Wuhan_Hu_1	450	N	Y	0.003106	0.5573	0.5017
Wuhan_Hu_1	451	Y	A	0.002216	0.06794	0.01608
Wuhan_Hu_1	451	Y	C	0.002108	0.06794	0.01608
Wuhan_Hu_1	451	Y	F	0.005279	0.06794	0.01608
Wuhan_Hu_1	451	Y	H	0.002196	0.06794	0.01608
Wuhan_Hu_1	451	Y	I	0.003379	0.06794	0.01608
Wuhan_Hu_1	451	Y	K	0.01381	0.06794	0.01608
Wuhan_Hu_1	451	Y	L	0.001584	0.06794	0.01608
Wuhan_Hu_1	451	Y	M	0.01608	0.06794	0.01608
Wuhan_Hu_1	451	Y	N	0.002582	0.06794	0.01608
Wuhan_Hu_1	451	Y	P	0.002212	0.06794	0.01608
Wuhan_Hu_1	451	Y	Q	0.002613	0.06794	0.01608
Wuhan_Hu_1	451	Y	R	0.003454	0.06794	0.01608
Wuhan_Hu_1	451	Y	S	0.002632	0.06794	0.01608
Wuhan_Hu_1	451	Y	T	0.00312	0.06794	0.01608
Wuhan_Hu_1	451	Y	V	0.002617	0.06794	0.01608
Wuhan_Hu_1	451	Y	W	0.00206	0.06794	0.01608
Wuhan_Hu_1	452	L	A	0.002731	0.1245	0.06533
Wuhan_Hu_1	452	L	C	0.001805	0.1245	0.06533
Wuhan_Hu_1	452	L	D	0.06533	0.1245	0.06533
Wuhan_Hu_1	452	L	E	0.004701	0.1245	0.06533
Wuhan_Hu_1	452	L	F	0.001553	0.1245	0.06533
Wuhan_Hu_1	452	L	G	0.005153	0.1245	0.06533
Wuhan_Hu_1	452	L	H	0.003141	0.1245	0.06533
Wuhan_Hu_1	452	L	I	0.00101	0.1245	0.06533
Wuhan_Hu_1	452	L	K	0.001746	0.1245	0.06533
Wuhan_Hu_1	452	L	M	0.002273	0.1245	0.06533
Wuhan_Hu_1	452	L	N	0.002128	0.1245	0.06533
Wuhan_Hu_1	452	L	Q	0.001557	0.1245	0.06533
Wuhan_Hu_1	452	L	R	0.0136	0.1245	0.06533
Wuhan_Hu_1	452	L	S	0.004337	0.1245	0.06533
Wuhan_Hu_1	452	L	T	0.00288	0.1245	0.06533
Wuhan_Hu_1	452	L	V	0.001855	0.1245	0.06533
Wuhan_Hu_1	452	L	W	0.006866	0.1245	0.06533
Wuhan_Hu_1	452	L	Y	0.001842	0.1245	0.06533
Wuhan_Hu_1	453	Y	A	0.00402	0.03444	0.004061
Wuhan_Hu_1	453	Y	C	0.003044	0.03444	0.004061
Wuhan_Hu_1	453	Y	E	0.003636	0.03444	0.004061
Wuhan_Hu_1	453	Y	F	0.004061	0.03444	0.004061
Wuhan_Hu_1	453	Y	H	0.002361	0.03444	0.004061
Wuhan_Hu_1	453	Y	I	0.001953	0.03444	0.004061
Wuhan_Hu_1	453	Y	K	0.001597	0.03444	0.004061
Wuhan_Hu_1	453	Y	L	0.002103	0.03444	0.004061
Wuhan_Hu_1	453	Y	M	0.00174	0.03444	0.004061
Wuhan_Hu_1	453	Y	Q	0.002178	0.03444	0.004061
Wuhan_Hu_1	453	Y	R	0.001213	0.03444	0.004061
Wuhan_Hu_1	453	Y	S	0.001751	0.03444	0.004061
Wuhan_Hu_1	453	Y	T	0.001494	0.03444	0.004061
Wuhan_Hu_1	453	Y	V	0.001156	0.03444	0.004061
Wuhan_Hu_1	453	Y	W	0.002132	0.03444	0.004061
Wuhan_Hu_1	454	R	K	0.003364	0.003364	0.003364
Wuhan_Hu_1	455	L	A	0.01065	0.06681	0.02329
Wuhan_Hu_1	455	L	C	0.002653	0.06681	0.02329
Wuhan_Hu_1	455	L	F	0.01507	0.06681	0.02329
Wuhan_Hu_1	455	L	G	0.001713	0.06681	0.02329
Wuhan_Hu_1	455	L	I	0.02329	0.06681	0.02329
Wuhan_Hu_1	455	L	M	0.001828	0.06681	0.02329
Wuhan_Hu_1	455	L	P	0.002116	0.06681	0.02329
Wuhan_Hu_1	455	L	V	0.006415	0.06681	0.02329
Wuhan_Hu_1	455	L	W	0.003079	0.06681	0.02329
Wuhan_Hu_1	456	F	C	0.001402	0.01796	0.008639
Wuhan_Hu_1	456	F	H	0.002673	0.01796	0.008639
Wuhan_Hu_1	456	F	I	0.001101	0.01796	0.008639
Wuhan_Hu_1	456	F	L	0.001342	0.01796	0.008639
Wuhan_Hu_1	456	F	M	0.001905	0.01796	0.008639
Wuhan_Hu_1	456	F	V	0.0008939	0.01796	0.008639
Wuhan_Hu_1	456	F	W	0.008639	0.01796	0.008639
Wuhan_Hu_1	457	R	A	0.001974	0.1412	0.1298
Wuhan_Hu_1	457	R	G	0.003596	0.1412	0.1298
Wuhan_Hu_1	457	R	H	0.002272	0.1412	0.1298
Wuhan_Hu_1	457	R	K	0.002367	0.1412	0.1298
Wuhan_Hu_1	457	R	N	0.1298	0.1412	0.1298
Wuhan_Hu_1	457	R	S	0.001139	0.1412	0.1298
Wuhan_Hu_1	458	K	A	0.001832	0.08665	0.03468
Wuhan_Hu_1	458	K	C	0.002161	0.08665	0.03468
Wuhan_Hu_1	458	K	D	0.002479	0.08665	0.03468
Wuhan_Hu_1	458	K	E	0.003106	0.08665	0.03468
Wuhan_Hu_1	458	K	F	0.002488	0.08665	0.03468
Wuhan_Hu_1	458	K	G	0.001478	0.08665	0.03468
Wuhan_Hu_1	458	K	H	0.001288	0.08665	0.03468
Wuhan_Hu_1	458	K	I	0.001616	0.08665	0.03468
Wuhan_Hu_1	458	K	L	0.005016	0.08665	0.03468
Wuhan_Hu_1	458	K	M	0.00342	0.08665	0.03468
Wuhan_Hu_1	458	K	N	0.001953	0.08665	0.03468
Wuhan_Hu_1	458	K	P	0.03468	0.08665	0.03468
Wuhan_Hu_1	458	K	Q	0.001577	0.08665	0.03468
Wuhan_Hu_1	458	K	R	0.001664	0.08665	0.03468
Wuhan_Hu_1	458	K	S	0.004484	0.08665	0.03468
Wuhan_Hu_1	458	K	T	0.002745	0.08665	0.03468
Wuhan_Hu_1	458	K	V	0.01014	0.08665	0.03468
Wuhan_Hu_1	458	K	W	0.002736	0.08665	0.03468
Wuhan_Hu_1	458	K	Y	0.001793	0.08665	0.03468
Wuhan_Hu_1	459	S	A	0.002391	0.0465	0.006504
Wuhan_Hu_1	459	S	C	0.00185	0.0465	0.006504
Wuhan_Hu_1	459	S	E	0.00211	0.0465	0.006504
Wuhan_Hu_1	459	S	F	0.002183	0.0465	0.006504
Wuhan_Hu_1	459	S	G	0.002518	0.0465	0.006504
Wuhan_Hu_1	459	S	H	0.001801	0.0465	0.006504
Wuhan_Hu_1	459	S	I	0.0008505	0.0465	0.006504
Wuhan_Hu_1	459	S	K	0.006504	0.0465	0.006504
Wuhan_Hu_1	459	S	L	0.003219	0.0465	0.006504
Wuhan_Hu_1	459	S	M	0.003517	0.0465	0.006504
Wuhan_Hu_1	459	S	P	0.002669	0.0465	0.006504
Wuhan_Hu_1	459	S	Q	0.005714	0.0465	0.006504
Wuhan_Hu_1	459	S	T	0.001357	0.0465	0.006504
Wuhan_Hu_1	459	S	V	0.003588	0.0465	0.006504
Wuhan_Hu_1	459	S	W	0.004578	0.0465	0.006504
Wuhan_Hu_1	459	S	Y	0.001646	0.0465	0.006504
Wuhan_Hu_1	460	N	C	0.002399	0.1008	0.05677
Wuhan_Hu_1	460	N	D	0.001298	0.1008	0.05677
Wuhan_Hu_1	460	N	E	0.01348	0.1008	0.05677
Wuhan_Hu_1	460	N	F	0.0008032	0.1008	0.05677
Wuhan_Hu_1	460	N	G	0.006834	0.1008	0.05677
Wuhan_Hu_1	460	N	H	0.000951	0.1008	0.05677
Wuhan_Hu_1	460	N	I	0.00129	0.1008	0.05677
Wuhan_Hu_1	460	N	K	0.001303	0.1008	0.05677
Wuhan_Hu_1	460	N	L	0.001119	0.1008	0.05677
Wuhan_Hu_1	460	N	P	0.002743	0.1008	0.05677
Wuhan_Hu_1	460	N	Q	0.001542	0.1008	0.05677
Wuhan_Hu_1	460	N	S	0.05677	0.1008	0.05677
Wuhan_Hu_1	460	N	T	0.002117	0.1008	0.05677
Wuhan_Hu_1	460	N	V	0.001745	0.1008	0.05677
Wuhan_Hu_1	460	N	W	0.002979	0.1008	0.05677
Wuhan_Hu_1	460	N	Y	0.003412	0.1008	0.05677
Wuhan_Hu_1	461	L	C	0.001312	0.04048	0.02321
Wuhan_Hu_1	461	L	F	0.004496	0.04048	0.02321
Wuhan_Hu_1	461	L	I	0.02321	0.04048	0.02321
Wuhan_Hu_1	461	L	M	0.002083	0.04048	0.02321
Wuhan_Hu_1	461	L	T	0.005023	0.04048	0.02321
Wuhan_Hu_1	461	L	V	0.004351	0.04048	0.02321
Wuhan_Hu_1	462	K	A	0.003197	0.06043	0.01319
Wuhan_Hu_1	462	K	C	0.002418	0.06043	0.01319
Wuhan_Hu_1	462	K	D	0.002862	0.06043	0.01319
Wuhan_Hu_1	462	K	E	0.00217	0.06043	0.01319
Wuhan_Hu_1	462	K	F	0.001205	0.06043	0.01319
Wuhan_Hu_1	462	K	G	0.003066	0.06043	0.01319
Wuhan_Hu_1	462	K	H	0.004022	0.06043	0.01319
Wuhan_Hu_1	462	K	I	0.001553	0.06043	0.01319
Wuhan_Hu_1	462	K	L	0.002557	0.06043	0.01319
Wuhan_Hu_1	462	K	M	0.002235	0.06043	0.01319
Wuhan_Hu_1	462	K	N	0.001897	0.06043	0.01319
Wuhan_Hu_1	462	K	P	0.00289	0.06043	0.01319
Wuhan_Hu_1	462	K	Q	0.01319	0.06043	0.01319
Wuhan_Hu_1	462	K	R	0.002905	0.06043	0.01319
Wuhan_Hu_1	462	K	S	0.001149	0.06043	0.01319
Wuhan_Hu_1	462	K	T	0.00255	0.06043	0.01319
Wuhan_Hu_1	462	K	V	0.005532	0.06043	0.01319
Wuhan_Hu_1	462	K	W	0.00203	0.06043	0.01319
Wuhan_Hu_1	462	K	Y	0.003001	0.06043	0.01319
Wuhan_Hu_1	463	P	A	0.001449	0.1336	0.06473
Wuhan_Hu_1	463	P	C	0.02219	0.1336	0.06473
Wuhan_Hu_1	463	P	D	0.009792	0.1336	0.06473
Wuhan_Hu_1	463	P	E	0.06473	0.1336	0.06473
Wuhan_Hu_1	463	P	F	0.001282	0.1336	0.06473
Wuhan_Hu_1	463	P	G	0.003484	0.1336	0.06473
Wuhan_Hu_1	463	P	H	0.002805	0.1336	0.06473
Wuhan_Hu_1	463	P	I	0.001773	0.1336	0.06473
Wuhan_Hu_1	463	P	K	0.0009774	0.1336	0.06473
Wuhan_Hu_1	463	P	M	0.002066	0.1336	0.06473
Wuhan_Hu_1	463	P	N	0.002996	0.1336	0.06473
Wuhan_Hu_1	463	P	Q	0.004885	0.1336	0.06473
Wuhan_Hu_1	463	P	R	0.005294	0.1336	0.06473
Wuhan_Hu_1	463	P	S	0.001193	0.1336	0.06473
Wuhan_Hu_1	463	P	T	0.002112	0.1336	0.06473
Wuhan_Hu_1	463	P	V	0.002831	0.1336	0.06473
Wuhan_Hu_1	463	P	W	0.001741	0.1336	0.06473
Wuhan_Hu_1	463	P	Y	0.002002	0.1336	0.06473
Wuhan_Hu_1	464	F	A	0.00177	0.0379	0.006474
Wuhan_Hu_1	464	F	C	0.001325	0.0379	0.006474
Wuhan_Hu_1	464	F	D	0.001308	0.0379	0.006474
Wuhan_Hu_1	464	F	E	0.002524	0.0379	0.006474
Wuhan_Hu_1	464	F	G	0.001956	0.0379	0.006474
Wuhan_Hu_1	464	F	H	0.00179	0.0379	0.006474
Wuhan_Hu_1	464	F	I	0.001319	0.0379	0.006474
Wuhan_Hu_1	464	F	K	0.002837	0.0379	0.006474
Wuhan_Hu_1	464	F	L	0.006474	0.0379	0.006474
Wuhan_Hu_1	464	F	M	0.002346	0.0379	0.006474
Wuhan_Hu_1	464	F	N	0.001612	0.0379	0.006474
Wuhan_Hu_1	464	F	Q	0.002976	0.0379	0.006474
Wuhan_Hu_1	464	F	R	0.001979	0.0379	0.006474
Wuhan_Hu_1	464	F	S	0.002449	0.0379	0.006474
Wuhan_Hu_1	464	F	T	0.003072	0.0379	0.006474
Wuhan_Hu_1	464	F	Y	0.00216	0.0379	0.006474
Wuhan_Hu_1	465	E	A	0.00324	0.04895	0.006006
Wuhan_Hu_1	465	E	C	0.004899	0.04895	0.006006
Wuhan_Hu_1	465	E	D	0.002766	0.04895	0.006006
Wuhan_Hu_1	465	E	F	0.002247	0.04895	0.006006
Wuhan_Hu_1	465	E	G	0.003322	0.04895	0.006006
Wuhan_Hu_1	465	E	H	0.002442	0.04895	0.006006
Wuhan_Hu_1	465	E	I	0.003599	0.04895	0.006006
Wuhan_Hu_1	465	E	K	0.001515	0.04895	0.006006
Wuhan_Hu_1	465	E	L	0.001229	0.04895	0.006006
Wuhan_Hu_1	465	E	M	0.001936	0.04895	0.006006
Wuhan_Hu_1	465	E	N	0.002752	0.04895	0.006006
Wuhan_Hu_1	465	E	Q	0.0008529	0.04895	0.006006
Wuhan_Hu_1	465	E	R	0.001986	0.04895	0.006006
Wuhan_Hu_1	465	E	S	0.002665	0.04895	0.006006
Wuhan_Hu_1	465	E	T	0.006006	0.04895	0.006006
Wuhan_Hu_1	465	E	V	0.004433	0.04895	0.006006
Wuhan_Hu_1	465	E	Y	0.00306	0.04895	0.006006
Wuhan_Hu_1	466	R	A	0.002348	0.1132	0.02276
Wuhan_Hu_1	466	R	C	0.004903	0.1132	0.02276
Wuhan_Hu_1	466	R	E	0.02196	0.1132	0.02276
Wuhan_Hu_1	466	R	F	0.003199	0.1132	0.02276
Wuhan_Hu_1	466	R	G	0.02276	0.1132	0.02276
Wuhan_Hu_1	466	R	H	0.002342	0.1132	0.02276
Wuhan_Hu_1	466	R	I	0.002503	0.1132	0.02276
Wuhan_Hu_1	466	R	K	0.002527	0.1132	0.02276
Wuhan_Hu_1	466	R	L	0.001653	0.1132	0.02276
Wuhan_Hu_1	466	R	M	0.005883	0.1132	0.02276
Wuhan_Hu_1	466	R	N	0.01116	0.1132	0.02276
Wuhan_Hu_1	466	R	Q	0.01577	0.1132	0.02276
Wuhan_Hu_1	466	R	S	0.003816	0.1132	0.02276
Wuhan_Hu_1	466	R	T	0.001806	0.1132	0.02276
Wuhan_Hu_1	466	R	W	0.00334	0.1132	0.02276
Wuhan_Hu_1	466	R	Y	0.007226	0.1132	0.02276
Wuhan_Hu_1	467	D	E	0.0009472	0.0009472	0.0009472
Wuhan_Hu_1	468	I	A	0.003801	0.05242	0.01246
Wuhan_Hu_1	468	I	C	0.01246	0.05242	0.01246
Wuhan_Hu_1	468	I	D	0.00162	0.05242	0.01246
Wuhan_Hu_1	468	I	E	0.0011	0.05242	0.01246
Wuhan_Hu_1	468	I	F	0.002358	0.05242	0.01246
Wuhan_Hu_1	468	I	G	0.002914	0.05242	0.01246
Wuhan_Hu_1	468	I	K	0.002652	0.05242	0.01246
Wuhan_Hu_1	468	I	L	0.00192	0.05242	0.01246
Wuhan_Hu_1	468	I	M	0.006456	0.05242	0.01246
Wuhan_Hu_1	468	I	N	0.001719	0.05242	0.01246
Wuhan_Hu_1	468	I	P	0.003663	0.05242	0.01246
Wuhan_Hu_1	468	I	Q	0.00159	0.05242	0.01246
Wuhan_Hu_1	468	I	R	0.001749	0.05242	0.01246
Wuhan_Hu_1	468	I	S	0.0008783	0.05242	0.01246
Wuhan_Hu_1	468	I	T	0.002429	0.05242	0.01246
Wuhan_Hu_1	468	I	V	0.002624	0.05242	0.01246
Wuhan_Hu_1	468	I	Y	0.002494	0.05242	0.01246
Wuhan_Hu_1	469	S	A	0.001689	0.06231	0.01804
Wuhan_Hu_1	469	S	C	0.002016	0.06231	0.01804
Wuhan_Hu_1	469	S	D	0.002072	0.06231	0.01804
Wuhan_Hu_1	469	S	E	0.01804	0.06231	0.01804
Wuhan_Hu_1	469	S	F	0.002834	0.06231	0.01804
Wuhan_Hu_1	469	S	G	0.002717	0.06231	0.01804
Wuhan_Hu_1	469	S	H	0.002795	0.06231	0.01804
Wuhan_Hu_1	469	S	I	0.001025	0.06231	0.01804
Wuhan_Hu_1	469	S	K	0.001559	0.06231	0.01804
Wuhan_Hu_1	469	S	L	0.001394	0.06231	0.01804
Wuhan_Hu_1	469	S	M	0.002406	0.06231	0.01804
Wuhan_Hu_1	469	S	N	0.001385	0.06231	0.01804
Wuhan_Hu_1	469	S	Q	0.001392	0.06231	0.01804
Wuhan_Hu_1	469	S	R	0.008905	0.06231	0.01804
Wuhan_Hu_1	469	S	T	0.004544	0.06231	0.01804
Wuhan_Hu_1	469	S	V	0.001434	0.06231	0.01804
Wuhan_Hu_1	469	S	W	0.002356	0.06231	0.01804
Wuhan_Hu_1	469	S	Y	0.003748	0.06231	0.01804
Wuhan_Hu_1	470	T	A	0.001985	0.05268	0.008754
Wuhan_Hu_1	470	T	C	0.001875	0.05268	0.008754
Wuhan_Hu_1	470	T	D	0.005667	0.05268	0.008754
Wuhan_Hu_1	470	T	E	0.0008464	0.05268	0.008754
Wuhan_Hu_1	470	T	F	0.002723	0.05268	0.008754
Wuhan_Hu_1	470	T	G	0.001046	0.05268	0.008754
Wuhan_Hu_1	470	T	H	0.001781	0.05268	0.008754
Wuhan_Hu_1	470	T	I	0.002433	0.05268	0.008754
Wuhan_Hu_1	470	T	K	0.002206	0.05268	0.008754
Wuhan_Hu_1	470	T	N	0.003582	0.05268	0.008754
Wuhan_Hu_1	470	T	P	0.003577	0.05268	0.008754
Wuhan_Hu_1	470	T	Q	0.008754	0.05268	0.008754
Wuhan_Hu_1	470	T	R	0.002264	0.05268	0.008754
Wuhan_Hu_1	470	T	S	0.007855	0.05268	0.008754
Wuhan_Hu_1	470	T	V	0.002673	0.05268	0.008754
Wuhan_Hu_1	470	T	W	0.001865	0.05268	0.008754
Wuhan_Hu_1	470	T	Y	0.001549	0.05268	0.008754
Wuhan_Hu_1	471	E	A	0.001382	0.1113	0.04446
Wuhan_Hu_1	471	E	C	0.01922	0.1113	0.04446
Wuhan_Hu_1	471	E	D	0.003044	0.1113	0.04446
Wuhan_Hu_1	471	E	F	0.00211	0.1113	0.04446
Wuhan_Hu_1	471	E	G	0.005252	0.1113	0.04446
Wuhan_Hu_1	471	E	H	0.002381	0.1113	0.04446
Wuhan_Hu_1	471	E	I	0.002547	0.1113	0.04446
Wuhan_Hu_1	471	E	K	0.0008901	0.1113	0.04446
Wuhan_Hu_1	471	E	L	0.002872	0.1113	0.04446
Wuhan_Hu_1	471	E	M	0.001223	0.1113	0.04446
Wuhan_Hu_1	471	E	N	0.00354	0.1113	0.04446
Wuhan_Hu_1	471	E	P	0.002389	0.1113	0.04446
Wuhan_Hu_1	471	E	Q	0.003586	0.1113	0.04446
Wuhan_Hu_1	471	E	R	0.001701	0.1113	0.04446
Wuhan_Hu_1	471	E	S	0.00571	0.1113	0.04446
Wuhan_Hu_1	471	E	T	0.002345	0.1113	0.04446
Wuhan_Hu_1	471	E	V	0.002515	0.1113	0.04446
Wuhan_Hu_1	471	E	W	0.04446	0.1113	0.04446
Wuhan_Hu_1	471	E	Y	0.004087	0.1113	0.04446
Wuhan_Hu_1	472	I	A	0.002402	0.07496	0.02148
Wuhan_Hu_1	472	I	C	0.002168	0.07496	0.02148
Wuhan_Hu_1	472	I	E	0.001798	0.07496	0.02148
Wuhan_Hu_1	472	I	F	0.01308	0.07496	0.02148
Wuhan_Hu_1	472	I	H	0.003347	0.07496	0.02148
Wuhan_Hu_1	472	I	K	0.002328	0.07496	0.02148
Wuhan_Hu_1	472	I	L	0.004882	0.07496	0.02148
Wuhan_Hu_1	472	I	M	0.02148	0.07496	0.02148
Wuhan_Hu_1	472	I	N	0.002883	0.07496	0.02148
Wuhan_Hu_1	472	I	P	0.00253	0.07496	0.02148
Wuhan_Hu_1	472	I	Q	0.00197	0.07496	0.02148
Wuhan_Hu_1	472	I	R	0.002783	0.07496	0.02148
Wuhan_Hu_1	472	I	S	0.002306	0.07496	0.02148
Wuhan_Hu_1	472	I	T	0.001331	0.07496	0.02148
Wuhan_Hu_1	472	I	V	0.006173	0.07496	0.02148
Wuhan_Hu_1	472	I	W	0.001587	0.07496	0.02148
Wuhan_Hu_1	472	I	Y	0.001913	0.07496	0.02148
Wuhan_Hu_1	473	Y	F	0.000498	0.01893	0.00971
Wuhan_Hu_1	473	Y	H	0.003131	0.01893	0.00971
Wuhan_Hu_1	473	Y	L	0.001527	0.01893	0.00971
Wuhan_Hu_1	473	Y	M	0.001964	0.01893	0.00971
Wuhan_Hu_1	473	Y	V	0.00971	0.01893	0.00971
Wuhan_Hu_1	473	Y	W	0.002099	0.01893	0.00971
Wuhan_Hu_1	474	Q	A	0.002292	0.1006	0.03496
Wuhan_Hu_1	474	Q	C	0.003314	0.1006	0.03496
Wuhan_Hu_1	474	Q	D	0.003048	0.1006	0.03496
Wuhan_Hu_1	474	Q	E	0.008194	0.1006	0.03496
Wuhan_Hu_1	474	Q	F	0.002693	0.1006	0.03496
Wuhan_Hu_1	474	Q	G	0.002563	0.1006	0.03496
Wuhan_Hu_1	474	Q	H	0.001648	0.1006	0.03496
Wuhan_Hu_1	474	Q	I	0.006078	0.1006	0.03496
Wuhan_Hu_1	474	Q	K	0.03496	0.1006	0.03496
Wuhan_Hu_1	474	Q	L	0.001472	0.1006	0.03496
Wuhan_Hu_1	474	Q	M	0.002671	0.1006	0.03496
Wuhan_Hu_1	474	Q	P	0.00154	0.1006	0.03496
Wuhan_Hu_1	474	Q	R	0.01019	0.1006	0.03496
Wuhan_Hu_1	474	Q	S	0.002907	0.1006	0.03496
Wuhan_Hu_1	474	Q	T	0.002204	0.1006	0.03496
Wuhan_Hu_1	474	Q	V	0.00981	0.1006	0.03496
Wuhan_Hu_1	474	Q	W	0.002329	0.1006	0.03496
Wuhan_Hu_1	474	Q	Y	0.002634	0.1006	0.03496
Wuhan_Hu_1	475	A	C	0.002524	0.02799	0.006978
Wuhan_Hu_1	475	A	E	0.002265	0.02799	0.006978
Wuhan_Hu_1	475	A	G	0.002109	0.02799	0.006978
Wuhan_Hu_1	475	A	K	0.001339	0.02799	0.006978
Wuhan_Hu_1	475	A	M	0.001547	0.02799	0.006978
Wuhan_Hu_1	475	A	P	0.001618	0.02799	0.006978
Wuhan_Hu_1	475	A	R	0.006978	0.02799	0.006978
Wuhan_Hu_1	475	A	S	0.001749	0.02799	0.006978
Wuhan_Hu_1	475	A	T	0.004923	0.02799	0.006978
Wuhan_Hu_1	475	A	V	0.002934	0.02799	0.006978
Wuhan_Hu_1	476	G	A	0.002668	0.0302	0.004879
Wuhan_Hu_1	476	G	C	0.001946	0.0302	0.004879
Wuhan_Hu_1	476	G	D	0.004403	0.0302	0.004879
Wuhan_Hu_1	476	G	F	0.002944	0.0302	0.004879
Wuhan_Hu_1	476	G	H	0.002795	0.0302	0.004879
Wuhan_Hu_1	476	G	N	0.001793	0.0302	0.004879
Wuhan_Hu_1	476	G	Q	0.001306	0.0302	0.004879
Wuhan_Hu_1	476	G	R	0.00154	0.0302	0.004879
Wuhan_Hu_1	476	G	S	0.0009492	0.0302	0.004879
Wuhan_Hu_1	476	G	T	0.001544	0.0302	0.004879
Wuhan_Hu_1	476	G	W	0.003433	0.0302	0.004879
Wuhan_Hu_1	476	G	Y	0.004879	0.0302	0.004879
Wuhan_Hu_1	477	S	A	0.002873	0.1062	0.06002
Wuhan_Hu_1	477	S	C	0.002358	0.1062	0.06002
Wuhan_Hu_1	477	S	D	0.002039	0.1062	0.06002
Wuhan_Hu_1	477	S	E	0.0016	0.1062	0.06002
Wuhan_Hu_1	477	S	F	0.001614	0.1062	0.06002
Wuhan_Hu_1	477	S	G	0.002045	0.1062	0.06002
Wuhan_Hu_1	477	S	H	0.004734	0.1062	0.06002
Wuhan_Hu_1	477	S	I	0.008314	0.1062	0.06002
Wuhan_Hu_1	477	S	K	0.001323	0.1062	0.06002
Wuhan_Hu_1	477	S	L	0.002417	0.1062	0.06002
Wuhan_Hu_1	477	S	M	0.06002	0.1062	0.06002
Wuhan_Hu_1	477	S	N	0.001348	0.1062	0.06002
Wuhan_Hu_1	477	S	P	0.002092	0.1062	0.06002
Wuhan_Hu_1	477	S	Q	0.00137	0.1062	0.06002
Wuhan_Hu_1	477	S	R	0.001778	0.1062	0.06002
Wuhan_Hu_1	477	S	T	0.003402	0.1062	0.06002
Wuhan_Hu_1	477	S	V	0.003754	0.1062	0.06002
Wuhan_Hu_1	477	S	W	0.001516	0.1062	0.06002
Wuhan_Hu_1	477	S	Y	0.001633	0.1062	0.06002
Wuhan_Hu_1	478	T	A	0.001145	0.1156	0.04337
Wuhan_Hu_1	478	T	C	0.002024	0.1156	0.04337
Wuhan_Hu_1	478	T	D	0.002454	0.1156	0.04337
Wuhan_Hu_1	478	T	E	0.004615	0.1156	0.04337
Wuhan_Hu_1	478	T	F	0.002673	0.1156	0.04337
Wuhan_Hu_1	478	T	G	0.004963	0.1156	0.04337
Wuhan_Hu_1	478	T	H	0.001148	0.1156	0.04337
Wuhan_Hu_1	478	T	I	0.001158	0.1156	0.04337
Wuhan_Hu_1	478	T	K	0.003114	0.1156	0.04337
Wuhan_Hu_1	478	T	L	0.001826	0.1156	0.04337
Wuhan_Hu_1	478	T	N	0.004149	0.1156	0.04337
Wuhan_Hu_1	478	T	P	0.03317	0.1156	0.04337
Wuhan_Hu_1	478	T	Q	0.001574	0.1156	0.04337
Wuhan_Hu_1	478	T	R	0.003433	0.1156	0.04337
Wuhan_Hu_1	478	T	S	0.0008884	0.1156	0.04337
Wuhan_Hu_1	478	T	V	0.04337	0.1156	0.04337
Wuhan_Hu_1	478	T	W	0.001245	0.1156	0.04337
Wuhan_Hu_1	478	T	Y	0.00261	0.1156	0.04337
Wuhan_Hu_1	479	P	A	0.003708	0.0493	0.02245
Wuhan_Hu_1	479	P	C	0.002578	0.0493	0.02245
Wuhan_Hu_1	479	P	D	0.0008626	0.0493	0.02245
Wuhan_Hu_1	479	P	F	0.02245	0.0493	0.02245
Wuhan_Hu_1	479	P	G	0.001925	0.0493	0.02245
Wuhan_Hu_1	479	P	H	0.001416	0.0493	0.02245
Wuhan_Hu_1	479	P	K	0.001099	0.0493	0.02245
Wuhan_Hu_1	479	P	L	0.0005826	0.0493	0.02245
Wuhan_Hu_1	479	P	M	0.001782	0.0493	0.02245
Wuhan_Hu_1	479	P	R	0.0006029	0.0493	0.02245
Wuhan_Hu_1	479	P	S	0.004636	0.0493	0.02245
Wuhan_Hu_1	479	P	T	0.002927	0.0493	0.02245
Wuhan_Hu_1	479	P	V	0.001411	0.0493	0.02245
Wuhan_Hu_1	479	P	W	0.001409	0.0493	0.02245
Wuhan_Hu_1	479	P	Y	0.001918	0.0493	0.02245
Wuhan_Hu_1	481	N	A	0.00136	0.05317	0.01414
Wuhan_Hu_1	481	N	C	0.001439	0.05317	0.01414
Wuhan_Hu_1	481	N	D	0.005936	0.05317	0.01414
Wuhan_Hu_1	481	N	E	0.0009917	0.05317	0.01414
Wuhan_Hu_1	481	N	F	0.003675	0.05317	0.01414
Wuhan_Hu_1	481	N	G	0.0008466	0.05317	0.01414
Wuhan_Hu_1	481	N	H	0.002273	0.05317	0.01414
Wuhan_Hu_1	481	N	I	0.001292	0.05317	0.01414
Wuhan_Hu_1	481	N	K	0.002439	0.05317	0.01414
Wuhan_Hu_1	481	N	L	0.002235	0.05317	0.01414
Wuhan_Hu_1	481	N	M	0.0019	0.05317	0.01414
Wuhan_Hu_1	481	N	P	0.001756	0.05317	0.01414
Wuhan_Hu_1	481	N	Q	0.001913	0.05317	0.01414
Wuhan_Hu_1	481	N	R	0.001902	0.05317	0.01414
Wuhan_Hu_1	481	N	S	0.001663	0.05317	0.01414
Wuhan_Hu_1	481	N	T	0.01414	0.05317	0.01414
Wuhan_Hu_1	481	N	V	0.002717	0.05317	0.01414
Wuhan_Hu_1	481	N	W	0.002232	0.05317	0.01414
Wuhan_Hu_1	481	N	Y	0.002463	0.05317	0.01414
Wuhan_Hu_1	482	G	A	0.001877	0.09642	0.04045
Wuhan_Hu_1	482	G	C	0.04045	0.09642	0.04045
Wuhan_Hu_1	482	G	D	0.001666	0.09642	0.04045
Wuhan_Hu_1	482	G	E	0.003392	0.09642	0.04045
Wuhan_Hu_1	482	G	F	0.002477	0.09642	0.04045
Wuhan_Hu_1	482	G	H	0.002008	0.09642	0.04045
Wuhan_Hu_1	482	G	I	0.002572	0.09642	0.04045
Wuhan_Hu_1	482	G	K	0.001462	0.09642	0.04045
Wuhan_Hu_1	482	G	L	0.009273	0.09642	0.04045
Wuhan_Hu_1	482	G	M	0.0009804	0.09642	0.04045
Wuhan_Hu_1	482	G	N	0.001916	0.09642	0.04045
Wuhan_Hu_1	482	G	P	0.002216	0.09642	0.04045
Wuhan_Hu_1	482	G	Q	0.003616	0.09642	0.04045
Wuhan_Hu_1	482	G	R	0.003104	0.09642	0.04045
Wuhan_Hu_1	482	G	S	0.001803	0.09642	0.04045
Wuhan_Hu_1	482	G	T	0.002148	0.09642	0.04045
Wuhan_Hu_1	482	G	V	0.002498	0.09642	0.04045
Wuhan_Hu_1	482	G	W	0.01024	0.09642	0.04045
Wuhan_Hu_1	482	G	Y	0.002723	0.09642	0.04045
Wuhan_Hu_1	483	V	A	0.002782	0.08313	0.03722
Wuhan_Hu_1	483	V	C	0.003111	0.08313	0.03722
Wuhan_Hu_1	483	V	D	0.002845	0.08313	0.03722
Wuhan_Hu_1	483	V	E	0.001473	0.08313	0.03722
Wuhan_Hu_1	483	V	F	0.002024	0.08313	0.03722
Wuhan_Hu_1	483	V	G	0.005344	0.08313	0.03722
Wuhan_Hu_1	483	V	H	0.002659	0.08313	0.03722
Wuhan_Hu_1	483	V	I	0.001958	0.08313	0.03722
Wuhan_Hu_1	483	V	K	0.0044	0.08313	0.03722
Wuhan_Hu_1	483	V	N	0.004072	0.08313	0.03722
Wuhan_Hu_1	483	V	P	0.004468	0.08313	0.03722
Wuhan_Hu_1	483	V	Q	0.001137	0.08313	0.03722
Wuhan_Hu_1	483	V	R	0.003993	0.08313	0.03722
Wuhan_Hu_1	483	V	S	0.03722	0.08313	0.03722
Wuhan_Hu_1	483	V	W	0.002038	0.08313	0.03722
Wuhan_Hu_1	483	V	Y	0.003608	0.08313	0.03722
Wuhan_Hu_1	484	E	A	0.002056	0.2005	0.1662
Wuhan_Hu_1	484	E	C	0.002363	0.2005	0.1662
Wuhan_Hu_1	484	E	D	0.00266	0.2005	0.1662
Wuhan_Hu_1	484	E	F	0.1662	0.2005	0.1662
Wuhan_Hu_1	484	E	G	0.001793	0.2005	0.1662
Wuhan_Hu_1	484	E	H	0.001337	0.2005	0.1662
Wuhan_Hu_1	484	E	I	0.0009031	0.2005	0.1662
Wuhan_Hu_1	484	E	K	0.002829	0.2005	0.1662
Wuhan_Hu_1	484	E	L	0.001745	0.2005	0.1662
Wuhan_Hu_1	484	E	M	0.0006015	0.2005	0.1662
Wuhan_Hu_1	484	E	N	0.002916	0.2005	0.1662
Wuhan_Hu_1	484	E	P	0.001282	0.2005	0.1662
Wuhan_Hu_1	484	E	Q	0.001254	0.2005	0.1662
Wuhan_Hu_1	484	E	R	0.003649	0.2005	0.1662
Wuhan_Hu_1	484	E	S	0.001818	0.2005	0.1662
Wuhan_Hu_1	484	E	T	0.001741	0.2005	0.1662
Wuhan_Hu_1	484	E	V	0.003825	0.2005	0.1662
Wuhan_Hu_1	484	E	W	0.001473	0.2005	0.1662
Wuhan_Hu_1	485	G	A	0.001431	0.04495	0.005249
Wuhan_Hu_1	485	G	C	0.005209	0.04495	0.005249
Wuhan_Hu_1	485	G	D	0.003821	0.04495	0.005249
Wuhan_Hu_1	485	G	E	0.005249	0.04495	0.005249
Wuhan_Hu_1	485	G	F	0.001022	0.04495	0.005249
Wuhan_Hu_1	485	G	H	0.00264	0.04495	0.005249
Wuhan_Hu_1	485	G	K	0.005223	0.04495	0.005249
Wuhan_Hu_1	485	G	L	0.00102	0.04495	0.005249
Wuhan_Hu_1	485	G	M	0.002588	0.04495	0.005249
Wuhan_Hu_1	485	G	N	0.001477	0.04495	0.005249
Wuhan_Hu_1	485	G	Q	0.00129	0.04495	0.005249
Wuhan_Hu_1	485	G	R	0.003884	0.04495	0.005249
Wuhan_Hu_1	485	G	S	0.002869	0.04495	0.005249
Wuhan_Hu_1	485	G	T	0.001922	0.04495	0.005249
Wuhan_Hu_1	485	G	V	0.002433	0.04495	0.005249
Wuhan_Hu_1	485	G	W	0.001482	0.04495	0.005249
Wuhan_Hu_1	485	G	Y	0.001386	0.04495	0.005249
Wuhan_Hu_1	486	F	A	0.002749	0.1031	0.06563
Wuhan_Hu_1	486	F	C	0.001975	0.1031	0.06563
Wuhan_Hu_1	486	F	G	0.001671	0.1031	0.06563
Wuhan_Hu_1	486	F	I	0.001259	0.1031	0.06563
Wuhan_Hu_1	486	F	K	0.002465	0.1031	0.06563
Wuhan_Hu_1	486	F	L	0.002031	0.1031	0.06563
Wuhan_Hu_1	486	F	M	0.002367	0.1031	0.06563
Wuhan_Hu_1	486	F	N	0.00194	0.1031	0.06563
Wuhan_Hu_1	486	F	P	0.003188	0.1031	0.06563
Wuhan_Hu_1	486	F	Q	0.002176	0.1031	0.06563
Wuhan_Hu_1	486	F	R	0.00524	0.1031	0.06563
Wuhan_Hu_1	486	F	S	0.002807	0.1031	0.06563
Wuhan_Hu_1	486	F	T	0.001706	0.1031	0.06563
Wuhan_Hu_1	486	F	V	0.06563	0.1031	0.06563
Wuhan_Hu_1	486	F	W	0.003137	0.1031	0.06563
Wuhan_Hu_1	486	F	Y	0.00281	0.1031	0.06563
Wuhan_Hu_1	489	Y	H	0.00131	0.005416	0.004106
Wuhan_Hu_1	489	Y	W	0.004106	0.005416	0.004106
Wuhan_Hu_1	490	F	A	0.001611	0.07743	0.01825
Wuhan_Hu_1	490	F	C	0.001898	0.07743	0.01825
Wuhan_Hu_1	490	F	D	0.00348	0.07743	0.01825
Wuhan_Hu_1	490	F	E	0.002898	0.07743	0.01825
Wuhan_Hu_1	490	F	G	0.002288	0.07743	0.01825
Wuhan_Hu_1	490	F	H	0.001507	0.07743	0.01825
Wuhan_Hu_1	490	F	I	0.009069	0.07743	0.01825
Wuhan_Hu_1	490	F	K	0.00239	0.07743	0.01825
Wuhan_Hu_1	490	F	L	0.01825	0.07743	0.01825
Wuhan_Hu_1	490	F	M	0.002113	0.07743	0.01825
Wuhan_Hu_1	490	F	N	0.002146	0.07743	0.01825
Wuhan_Hu_1	490	F	P	0.002392	0.07743	0.01825
Wuhan_Hu_1	490	F	Q	0.008433	0.07743	0.01825
Wuhan_Hu_1	490	F	R	0.002992	0.07743	0.01825
Wuhan_Hu_1	490	F	S	0.002064	0.07743	0.01825
Wuhan_Hu_1	490	F	T	0.002551	0.07743	0.01825
Wuhan_Hu_1	490	F	V	0.00427	0.07743	0.01825
Wuhan_Hu_1	490	F	W	0.004531	0.07743	0.01825
Wuhan_Hu_1	490	F	Y	0.002546	0.07743	0.01825
Wuhan_Hu_1	491	P	A	0.001694	0.02262	0.005898
Wuhan_Hu_1	491	P	C	0.001178	0.02262	0.005898
Wuhan_Hu_1	491	P	E	0.003239	0.02262	0.005898
Wuhan_Hu_1	491	P	N	0.005898	0.02262	0.005898
Wuhan_Hu_1	491	P	Q	0.002147	0.02262	0.005898
Wuhan_Hu_1	491	P	S	0.005897	0.02262	0.005898
Wuhan_Hu_1	491	P	T	0.00257	0.02262	0.005898
Wuhan_Hu_1	492	L	C	0.002666	0.3165	0.205
Wuhan_Hu_1	492	L	F	0.004241	0.3165	0.205
Wuhan_Hu_1	492	L	I	0.002267	0.3165	0.205
Wuhan_Hu_1	492	L	M	0.09119	0.3165	0.205
Wuhan_Hu_1	492	L	N	0.205	0.3165	0.205
Wuhan_Hu_1	492	L	T	0.001753	0.3165	0.205
Wuhan_Hu_1	492	L	V	0.003926	0.3165	0.205
Wuhan_Hu_1	492	L	Y	0.005431	0.3165	0.205
Wuhan_Hu_1	493	Q	A	0.005018	0.06612	0.02464
Wuhan_Hu_1	493	Q	C	0.004443	0.06612	0.02464
Wuhan_Hu_1	493	Q	E	0.001754	0.06612	0.02464
Wuhan_Hu_1	493	Q	F	0.001795	0.06612	0.02464
Wuhan_Hu_1	493	Q	G	0.001344	0.06612	0.02464
Wuhan_Hu_1	493	Q	H	0.02464	0.06612	0.02464
Wuhan_Hu_1	493	Q	I	0.001656	0.06612	0.02464
Wuhan_Hu_1	493	Q	K	0.001351	0.06612	0.02464
Wuhan_Hu_1	493	Q	L	0.00268	0.06612	0.02464
Wuhan_Hu_1	493	Q	M	0.002503	0.06612	0.02464
Wuhan_Hu_1	493	Q	N	0.002159	0.06612	0.02464
Wuhan_Hu_1	493	Q	P	0.002827	0.06612	0.02464
Wuhan_Hu_1	493	Q	R	0.002746	0.06612	0.02464
Wuhan_Hu_1	493	Q	T	0.004313	0.06612	0.02464
Wuhan_Hu_1	493	Q	V	0.001593	0.06612	0.02464
Wuhan_Hu_1	493	Q	W	0.003116	0.06612	0.02464
Wuhan_Hu_1	493	Q	Y	0.002179	0.06612	0.02464
Wuhan_Hu_1	494	S	A	0.002594	0.05938	0.007366
Wuhan_Hu_1	494	S	C	0.004485	0.05938	0.007366
Wuhan_Hu_1	494	S	D	0.00378	0.05938	0.007366
Wuhan_Hu_1	494	S	E	0.003982	0.05938	0.007366
Wuhan_Hu_1	494	S	F	0.001295	0.05938	0.007366
Wuhan_Hu_1	494	S	G	0.006386	0.05938	0.007366
Wuhan_Hu_1	494	S	H	0.005247	0.05938	0.007366
Wuhan_Hu_1	494	S	I	0.00151	0.05938	0.007366
Wuhan_Hu_1	494	S	K	0.001676	0.05938	0.007366
Wuhan_Hu_1	494	S	L	0.007366	0.05938	0.007366
Wuhan_Hu_1	494	S	M	0.003794	0.05938	0.007366
Wuhan_Hu_1	494	S	N	0.002295	0.05938	0.007366
Wuhan_Hu_1	494	S	P	0.002093	0.05938	0.007366
Wuhan_Hu_1	494	S	Q	0.002186	0.05938	0.007366
Wuhan_Hu_1	494	S	R	0.001664	0.05938	0.007366
Wuhan_Hu_1	494	S	T	0.002678	0.05938	0.007366
Wuhan_Hu_1	494	S	V	0.001734	0.05938	0.007366
Wuhan_Hu_1	494	S	W	0.001619	0.05938	0.007366
Wuhan_Hu_1	494	S	Y	0.003	0.05938	0.007366
Wuhan_Hu_1	495	Y	H	0.001502	0.007845	0.004691
Wuhan_Hu_1	495	Y	M	0.004691	0.007845	0.004691
Wuhan_Hu_1	495	Y	W	0.001651	0.007845	0.004691
[truncated: 4,263 more rows]
